# Supplementary material for: Determining an Evidence Base for Particular Fields of Educational Practice: A Systematic Review of Meta-Analyses on Effective Mathematics and Science Teaching
Source: Front Psychol. 2022 Apr 25;13:873995. doi: 10.3389/fpsyg.2022.873995 (PMC9083191; doi:10.3389/fpsyg.2022.873995)
Supplement: Supplementary file 3 [file Data_Sheet_3.XLSX]

## Sheet: Tabelle1
Citation	open science		search & selection								coding & data collection									meta-analytic methods																		quality score
	q_pr	q_od	q_st	q_sp	q_ec	q_spr	q_pi	q_sr	q_lip	q_ip	q_ii	q_ic	q_io	q_rs	q_id	q_cp	q_cq	q_cd	q_cr	q_hdm	q_esd	q_esc	q_rm	q_jm	q_rci	q_rma	q_jmm	q_rcm	q_rmm	q_rabv	q_rmbv	q_rdm	q_aa	q_stpr	m_pb	m_os	m_sq	N of applicable codes	N of fullfilled codes	total score
Abrami, Bernard, Borokhovski, Waddington, Wade, & Persson (2015)	0	0	1	1	1	1	1	1	0	0	0	0	0	0	0	1	0	1	1	1	1	1	1	1	1	1	1	1	99	1	0	1	99	0	1	1	1	35	23	0.657143
Apthorp, Igel, & Dean (2012)	0	1	1	0	1	1	0	0	1	1	1	1	1	1	1	0	0	1	0	0	1	0	1	1	1	1	1	1	99	1	0	1	99	0	0	0	0	35	21	0.6
Balta, Michinov, Balyimez, & Ayaz (2017)	0	1	1	1	1	1	1	0	1	1	1	1	0	1	0	1	1	0	1	1	1	0	1	1	1	1	1	1	0	1	0	1	99	0	1	0	1	36	26	0.722222
Belland, Walker, Kim, & Lefler (2017)	0	1	1	1	1	1	1	0	1	1	1	1	1	1	1	1	1	1	1	1	1	0	1	1	1	1	1	1	99	1	0	1	99	0	1	1	1	35	30	0.857143
Bisra, Liu, Nesbit, Salimi, & Winne (2018)	0	0	1	0	1	0	1	0	1	0	0	1	0	1	0	1	0	0	1	1	1	0	1	1	1	1	1	1	0	1	1	1	99	0	1	0	0	36	20	0.555556
Chen, & Yang (2019)	0	no access to supplement	1	1	1	1	1	0	1	0	1	1	0	0	1	1	1	1	1	1	1	1	1	0	1	1	1	1	0	1	1	99	99	0	1	1	0	35	25	0.714286
Cheung, & Slavin (2013)	0	1	0	1	1	1	1	0	1	1	1	1	1	0	1	1	0	1	1	1	1	0	1	1	1	1	1	1	0	1	0	99	99	0	1	1	1	35	26	0.742857
Cheung, Slavin, Kim, & Lake (2017)	0	0	0	1	1	1	1	0	1	1	1	0	1	0	1	1	0	0	1	1	1	0	0	99	0	99	99	99	99	1	0	0	99	0	1	0	1	31	16	0.516129
Corcoran, Cheung, Kim, & Xie (2017)	0	1	1	1	1	1	1	1	1	1	1	0	1	1	1	0	1	1	0	0	1	0	1	1	1	1	1	1	0	1	1	1	99	1	1	1	1	36	29	0.805556
Darabi, Arrington, & Sayilir (2018)	0	0	1	0	1	1	0	1	1	0	0	0	0	1	0	1	1	1	1	1	1	1	1	1	1	1	1	1	0	1	1	1	99	0	1	0	0	36	23	0.638889
de Boer, Donker, & van der Werf (2014)	0	1	1	0	1	1	0	0	1	0	1	1	1	0	1	1	1	1	1	0	1	0	1	1	1	1	1	1	1	99	99	99	99	0	1	1	1	33	24	0.727273
Dignath, & Buttner (2008)	0	0	1	0	1	1	1	0	1	0	0	0	0	0	0	1	0	1	1	0	1	1	1	1	1	1	1	1	1	0	1	1	99	0	0	0	1	36	20	0.555556
Donker, de Boer, Kostons, Van Ewijk, & van der Werf (2014)	0	0	1	0	1	1	0	0	1	1	1	0	1	0	0	1	1	1	1	1	1	1	1	1	1	1	1	1	1	0	99	1	1	0	1	1	0	36	25	0.694444
Engelmann, Neuhaus, & Fischer (2016)	0	1	1	1	1	1	0	0	1	1	1	0	0	0	0	0	0	1	1	1	1	0	1	1	1	1	1	1	99	1	1	1	99	0	1	1	0	35	23	0.657143
Fan, Xu, Cai, He, & Fan (2017)	0	1	1	1	1	1	1	1	1	1	99	99	1	1	1	1	1	1	1	1	1	1	1	1	1	1	1	1	99	1	0	1	99	0	1	1	1	33	30	0.909091
Furtak, Seidel, Iverson, & Briggs (2012)	0	0	1	1	1	1	0	0	1	1	1	1	0	0	0	1	0	1	1	0	1	1	0	99	0	99	99	99	99	99	99	0	99	0	0	0	0	29	13	0.448276
Gerard, Matuk, McElhaney, & Linn (2015)	0	0	1	1	1	1	1	0	1	0	1	1	0	0	0	1	0	1	0	1	1	0	1	1	1	1	1	1	99	1	0	1	99	0	0	0	0	35	20	0.571429
Ginns, Martin, & Marsh (2013)	0	1	1	1	1	1	1	0	1	0	1	0	1	0	0	0	1	1	1	1	0	0	1	1	1	1	1	1	99	1	0	0	99	0	1	1	0	35	22	0.628571
Haas (2005)	0	0	0	0	1	1	1	0	1	0	1	0	0	0	0	0	0	1	0	0	1	0	99	99	99	99	99	99	99	0	99	99	99	0	0	0	0	27	7	0.259259
Lazonder, & Harmsen (2016)	0	0	1	1	1	1	1	0	1	0	1	1	1	0	0	1	1	1	1	1	1	0	1	1	1	1	1	1	1	1	1	1	99	0	1	0	1	36	27	0.75
Lee, Capraro, Capraro, & Bicer (2018)	0	0	1	1	1	0	0	0	1	1	1	0	1	1	0	1	1	0	1	0	0	0	0	0	1	99	99	99	99	1	0	99	99	0	0	1	0	31	14	0.451613
Li, & Ma (2010)	0	0	1	1	1	1	1	1	1	1	1	1	0	0	0	1	0	1	1	1	1	0	1	1	1	1	1	1	1	1	0	1	99	0	1	0	1	36	26	0.722222
Ma, Adesope, Nesbit, & Liu, (2014)	0	0	1	1	1	1	1	0	1	0	1	1	1	1	0	1	0	0	0	0	1	0	1	1	1	1	1	1	0	1	1	0	0	0	1	1	1	37	23	0.621622
Rakes, Valentine, McGatha, & Ronau (2010)	0	0	1	1	1	1	1	1	1	0	0	1	0	0	0	1	1	1	1	1	1	0	99	99	99	1	1	1	99	1	0	1	99	0	1	0	0	32	20	0.625
Sanchez, Atkinson, Koenka, Moshontz, & Cooper (2017)	0	1	1	1	1	1	1	1	1	1	1	1	1	1	1	1	1	1	1	1	1	0	1	1	1	1	1	0	0	1	1	1	99	0	1	1	1	36	31	0.861111
Savelsbergh, et al. (2016)	0	1	1	0	1	1	0	0	1	0	1	0	0	1	0	1	1	1	1	1	1	1	1	0	1	1	0	1	1	1	0	0	99	0	1	1	1	36	23	0.638889
Schneider, Beege, Nebel, & Rey (2018)	0	1	1	1	1	1	1	1	1	1	1	1	1	1	1	1	1	1	1	1	1	0	1	1	1	1	1	1	0	1	1	1	99	0	1	1	1	36	32	0.888889
Schroeder, Scott, Tolson, Huang, & Lee (2007)	0	0	1	1	1	1	1	0	1	0	0	0	0	0	0	1	1	1	1	0	1	1	1	0	1	1	1	0	1	99	99	1	99	0	1	1	1	34	21	0.617647
Schroeder, Nesbit, Anguiano, & Adesope (2017)	0	1	1	1	1	1	1	1	1	1	1	1	0	0	1	1	0	0	1	1	1	0	1	1	0	0	1	1	0	0	1	1	99	0	1	1	0	36	24	0.666667
Schroeder, & Cenkci (2018)	0	1	1	1	1	1	0	0	1	0	1	1	1	0	1	1	1	1	1	1	1	0	1	1	1	1	1	1	0	1	1	1	99	0	1	1	0	36	27	0.75
Schwichow, Croker, Zimmerman, Höffler, & Härtig (2016)	0	1	1	1	1	1	1	1	1	1	1	0	1	0	0	1	1	1	1	1	1	1	1	1	1	1	1	1	1	1	1	1	99	0	1	1	1	36	31	0.861111
Sokolowski (2015)	0	0	1	0	1	1	0	1	1	1	1	1	1	1	1	0	0	1	1	0	1	1	1	1	1	1	1	1	99	1	0	99	99	0	0	1	1	34	24	0.705882
Steenbergen-Hu, & Cooper (2013)	0	1	1	1	1	1	1	0	1	1	1	0	0	0	1	1	0	1	1	1	1	0	1	1	1	1	1	1	99	1	0	1	99	0	1	1	1	35	26	0.742857
Sung, Chang, & Liu (2016)	0	0	1	1	1	1	1	1	1	0	0	0	0	0	0	1	0	1	1	1	1	0	1	1	1	1	0	1	0	1	1	0	1	0	1	0	0	37	21	0.567568
Sung, Yang, & Lee (2017)	0	0	1	1	1	1	0	1	1	0	0	1	0	1	0	1	0	1	0	1	1	1	1	1	1	1	1	1	1	1	0	0	0	0	1	0	1	37	23	0.621622
Tingir, Cavlazoglu, Caliskan, Koklu, & Intepe‐Tingir (2017)	0	1	1	0	1	1	1	1	1	0	1	0	0	1	1	1	1	1	1	0	1	1	1	1	1	1	1	1	1	1	1	1	1	0	1	0	0	37	28	0.756757
Tokac, Novak, & Thompson (2019)	0	0	1	0	1	1	1	0	1	1	1	1	1	1	0	0	0	1	0	1	1	1	1	1	1	1	1	1	0	1	1	99	99	0	1	0	1	35	24	0.685714
van Alten, Phielix, Janssen, & Kester (2019)	0	1	1	1	1	1	1	0	1	1	1	1	1	0	1	1	1	1	1	1	1	1	1	1	1	1	1	1	1	1	1	1	99	1	1	1	1	36	33	0.916667
Wouters, & van Oostendorp (2013)	0	0	1	1	1	1	1	0	1	1	1	0	1	0	1	0	0	1	0	1	1	1	1	1	0	1	1	1	99	1	1	1	99	0	1	0	1	35	24	0.685714
Wouters, van Nimwegen, van Oostendorp, & van der Spek (2013)	0	0	1	1	1	1	1	0	1	1	1	1	1	0	0	0	0	1	1	1	1	0	1	1	1	1	1	1	1	1	0	1	99	0	1	0	1	36	25	0.694444
Zheng (2016)	0	0	1	1	1	1	0	0	1	0	0	0	0	1	0	1	0	1	1	0	1	0	1	1	1	1	1	1	99	1	0	1	99	0	1	1	1	35	21	0.6
sum/mean	0	18	38	30	41	39	29	14	40	22	31	22	21	17	17	32	20	35	33	29	39	16	36	33	35	36	35	35	12	34	18	27	3	2	34	23	25		max	0.916667
n	41	41	41	41	41	41	41	41	41	41	40	40	41	41	41	41	41	41	41	41	41	41	39	37	39	37	37	37	25	38	36	34	5	41	41	41	41		min	0.259259
% of sample	0	0.439024	0.926829	0.731707	1	0.95122	0.707317	0.341463	0.97561	0.536585	0.775	0.55	0.512195	0.414634	0.414634	0.780488	0.487805	0.853659	0.804878	0.707317	0.95122	0.390244	0.923077	0.891892	0.897436	0.972973	0.945946	0.945946	0.48	0.894737	0.5	0.794118	0.6	0.0487805	0.829268	0.560976	0.609756		mean	#NAME?
																																							sd	#NAME?
