# Supplementary material for: Determining an Evidence Base for Particular Fields of Educational Practice: A Systematic Review of Meta-Analyses on Effective Mathematics and Science Teaching
Source: Front Psychol. 2022 Apr 25;13:873995. doi: 10.3389/fpsyg.2022.873995 (PMC9083191; doi:10.3389/fpsyg.2022.873995)
Supplement: Supplementary file 4 [file Data_Sheet_4.XLSX]

## Sheet: All searches complete
Study ID	Citation
1	Apthorp, H. S., Igel, C., & Dean, C. (2012). Using Similarities and Differences: A Meta‐Analysis of Its Effects and Emergent Patterns. School Science and Mathematics, 112(4), 204-216.
2	Bernard, R. M., Abrami, P. C., Lou, Y., Borokhovski, E., Wade, A., Wozney, L., ... & Huang, B. (2004). How does distance education compare with classroom instruction? A meta-analysis of the empirical literature. Review of educational research, 74(3), 379-439.
3	Brazell, B. D., & Espinoza, S. (2009). Meta-analysis of planetarium efficacy research. Astronomy education review, 8.
4	Castro, M., Expósito-Casas, E., López-Martín, E., Lizasoain, L., Navarro-Asencio, E., & Gaviria, J. L. (2015). Parental involvement on student academic achievement: A meta-analysis. Educational Research Review, 14, 33-46.
5	Chen, Q., & Li, J. (2014). Association between individual differences in non-symbolic number acuity and math performance: A meta-analysis. Acta Psychologica, 148, 163-172.
6	Durkin, K. (2011). The Self-Explanation Effect when Learning Mathematics: A Meta-Analysis. Society for Research on Educational Effectiveness.
7	Huang, C. (2011). Achievement goals and achievement emotions: A meta-analysis. Educational Psychology Review, 23(3), 359-388.
8	Hurley, M. M. (2001). Reviewing integrated science and mathematics: The search for evidence and definitions from new perspectives. School Science and Mathematics, 101(5), 259-268.
9	Jones, S. M., & Dindia, K. (2004). A meta-analytic perspective on sex equity in the classroom. Review of educational research, 74(4), 443-471.
10	Kyndt, E., Raes, E., Lismont, B., Timmers, F., Cascallar, E., & Dochy, F. (2013). A meta-analysis of the effects of face-to-face cooperative learning. Do recent studies falsify or verify earlier findings?. Educational Research Review, 10, 133-149.
11	Lazonder, A. W., & Harmsen, R. (2016). Meta-Analysis of Inquiry-Based Learning Effects of Guidance. Review of Educational Research, 86, 681-718.
12	Richter, J., Scheiter, K., & Eitel, A. (2016). Signaling text-picture relations in multimedia learning: A comprehensive meta-analysis. Educational Research Review, 17, 19-36.
13	Seidel, T., & Shavelson, R. J. (2007). Teaching effectiveness research in the past decade: The role of theory and research design in disentangling meta-analysis results. Review of educational research, 77(4), 454-499.
14	Walker, A., & Leary, H. (2009). A problem based learning meta analysis: Differences across problem types, implementation types, disciplines, and assessment levels. Interdisciplinary Journal of Problem-based Learning, 3(1), 6-28.
15	Yeniad, N., Malda, M., Mesman, J., van IJzendoorn, M. H., & Pieper, S. (2013). Shifting ability predicts math and reading performance in children: A meta-analytical study. Learning and Individual Differences, 23, 1-9.
16	2003 Gold Medal Award for Life Achievement in the Science of Psychology. (2003). American Psychologist, 58(8), 554-556. doi: 10.1037/0003-066x.58.8.554
17	Abstracts of Scientific Papers Presented at the 9th Annual Meeting of the Biofeedback Foundation of Europe. (2005). Applied Psychophysiology and Biofeedback, 30(2), 151-151. doi: 10.1007/s10484-005-4312-y
18	'Abstracts of scientific papers presented at the 9th annual meeting of the Biofeedback Foundation of Europe': Erratum. (2005). Applied Psychophysiology and Biofeedback, 30(4), 427-427. doi: 10.1007/s10484-8427-x
19	'Cross-national patterns of gender differences in mathematics: A meta-analysis' Correction. (2010). Psychological Bulletin, 136(2), 301-301. doi: 10.1037/a0018851
20	In this issue. (2013). The American Journal of Geriatric Psychiatry, 21(11), A5-A5. doi: 10.1016/s1064-7481(13)00358-8
21	Aarnoudse-Moens, C. S. H., Weisglas-Kuperus, N., van Goudoever, J. B., & Oosterlaan, J. (2009). Meta-analysis of neurobehavioral outcomes in very preterm and/or very low birth weight children. Pediatrics, 124(2), 717-728. doi: 10.1542/peds.2008-2816
22	Abdullah, F., & Ward, R. (2016). Developing a General Extended Technology Acceptance Model for E-Learning (GETAMEL) by analysing commonly used external factors. Computers in Human Behavior, 56, 238-256. doi: 10.1016/j.chb.2015.11.036
23	Abraham, C., & Graham-Rowe, E. (2009). Are worksite interventions effective in increasing physical activity? A systematic review and meta-analysis. Health Psychology Review, 3(1), 108-144. doi: 10.1080/17437190903151096
24	Abrami, P. C., Bernard, R. M., Borokhovski, E., Waddington, D. I., Wade, C. A., & Persson, T. (2015). Strategies for Teaching Students to Think Critically: A Meta-Analysis. Review of Educational Research, 85(2), 275-314. doi: 10.3102/0034654314551063
25	Abrami, P. C., Bernard, R. M., Bures, E. M., Borokhovski, E., & Tamim, R. M. (2011). Interaction in distance education and online learning: using evidence and theory to improve practice. Journal of Computing in Higher Education, 23(2-3), 82-103. doi: 10.1007/s12528-011-9043-x
26	Acuna, S. T., Gomez, M. N., Hannay, J. E., Juristo, N., & Pfahl, D. (2015). Are team personality and climate related to satisfaction and software quality? Aggregating results from a twice replicated experiment. Information and Software Technology, 57, 141-156. doi: 10.1016/j.infsof.2014.09.002
27	Adelman, R. D., Tmanova, L. L., Delgado, D., Dion, S., & Lachs, M. S. (2014). Caregiver burden: A clinical review. JAMA: Journal of the American Medical Association, 311(10), 1052-1059. doi: 10.1001/jama.2014.304
28	Adi-Japha, E., & Karni, A. (2016). Time for considering constraints on procedural memory consolidation processes: Comment on Pan and Rickard (2015) with specific reference to developmental changes. Psychological Bulletin, 142(5), 568-571. doi: 10.1037/bul0000048
29	Ahmed, E., & Ward, R. (2016). Analysis of factors influencing acceptance of personal, academic and professional development e-portfolios. Computers in Human Behavior, 63, 152-161. doi: 10.1016/j.chb.2016.05.043
30	Ajjan, H., & Hartshorne, R. (2008). Investigating faculty decisions to adopt Web 2.0 technologies: Theory and empirical tests. Internet and Higher Education, 11(2), 71-80. doi: 10.1016/j.iheduc.2008.05.002
31	Ajpru, H., Pasiphol, S., & Wongwanich, S. (2011). Development of an Instructional Quality Assurance Model in Nursing Science. Research in Higher Education Journal, 13.
32	Al Sayegh, A., Sandford, D., & Carson, A. J. (2010). Psychological approaches to treatment of postconcussion syndrome: A systematic review. Journal of Neurology, Neurosurgery & Psychiatry, 81(10), 1128-1134. doi: 10.1136/jnnp.2008.170092
33	Albanese, E., Liu, Z. R., Acosta, D., Guerra, M., Huang, Y. Q., Jacob, K. S., . . . Prince, M. J. (2011). Equity in the delivery of community healthcare to older people: findings from 10/66 Dementia Research Group cross-sectional surveys in Latin America, China, India and Nigeria. Bmc Health Services Research, 11. doi: 10.1186/1472-6963-11-153
34	Al-Kadi, A. S., & Donnon, T. (2013). Using simulation to improve the cognitive and psychomotor skills of novice students in advanced laparoscopic surgery: A meta-analysis. Medical Teacher, 35(Suppl 1), S47-S55. doi: 10.3109/0142159x.2013.765549
35	Alkhaldi, G., Hamilton, F. L., Lau, R., Webster, R., Michie, S., & Murray, E. (2016). The Effectiveness of Prompts to Promote Engagement With Digital Interventions: A Systematic Review. Journal of Medical Internet Research, 18(1). doi: 10.2196/jmir.4790
36	Allan, N. P., Hume, L. E., Allan, D. M., Farrington, A. L., & Lonigan, C. J. (2014). Relations Between Inhibitory Control and the Development of Academic Skills in Preschool and Kindergarten: A Meta-Analysis. Developmental Psychology, 50(10), 2368-2379. doi: 10.1037/a0037493
37	Allen, M., Mabry, E., Mattrey, M., Bourhis, J., Titsworth, S., & Burrell, N. (2004). Evaluating the effectiveness of distance learning: A comparison using meta-analysis. Journal of Communication, 54(3), 402-420. doi: 10.1093/joc/54.3.402
38	Allen, T. D., Golden, T. D., & Shockley, K. M. (2015). How Effective Is Telecommuting? Assessing the Status of Our Scientific Findings. Psychological Science in the Public Interest, 16(2), 40-68. doi: 10.1177/1529100615593273
39	Alrasheedi, M., & Capretz, L. F. (2015). Determination of Critical Success Factors Affecting Mobile Learning: A Meta-Analysis Approach. Turkish Online Journal of Educational Technology - TOJET, 14(2), 41-51.
40	Alstot, A. E., Kang, M., & Alstot, C. D. (2013). Effects of Interventions Based in Behavior Analysis on Motor Skill Acquisition: A Meta-Analysis. Physical Educator, 70(2).
41	Altinok, N., & Kingdon, G. (2012). New Evidence on Class Size Effects: A Pupil Fixed Effects Approach. Oxford Bulletin of Economics and Statistics, 74(2), 203-234. doi: 10.1111/j.1468-0084.2011.00648.x
42	Alves, M. G., Azevedo, N. R., & Goncalves, T. N. R. (2012). Educational Research and Doctoral Dissertations: A Review Within a Research Community. Qualitative Inquiry, 18(7), 626-637. doi: 10.1177/1077800412450156
43	Amireault, S., Godin, G., & Vézina-Im, L.-A. (2013). Determinants of physical activity maintenance: A systematic review and meta-analyses. Health Psychology Review, 7(1), 55-91. doi: 10.1080/17437199.2012.701060
44	Ammenwerth, E. (2015). Evidence-based Health Informatics: How Do We Know What We Know? Methods of Information in Medicine, 54(4), 298-307. doi: 10.3414/me14-01-0119
45	Amponsah, B. (2000). A comparison of sex differences in visual-spatial performance from preadolescence to adulthood in Ghana and Norway. South African Journal of Psychology, 30(4), 25-31.
46	Anderson, V. R., Jason, L. A., Hlavaty, L. E., Porter, N., & Cudia, J. (2012). A review and meta-synthesis of qualitative studies on Myalgic Encephalomyelitis/chronic fatigue syndrome. Patient Education and Counseling, 86(2), 147-155. doi: 10.1016/j.pec.2011.04.016
47	Andrade, C. (2014). Nonsteroidal Anti-inflammatory Drugs and 5-HT3 Serotonin Receptor Antagonists as Innovative Antipsychotic Augmentation Treatments for Schizophrenia. Journal of Clinical Psychiatry, 75(7), E707-E709. doi: 10.4088/JCP.14f09292
48	Annesi, J. J., Unruh, J. L., & Smith, A. E. (2007). Relations of sex differences in initial Body Mass Index and physical activity with observed changes over 12 weeks among children in the youth fit for life after-school care intervention. Perceptual and Motor Skills, 105(3), 1196-1202. doi: 10.2466/pms.105.4.1196-1202
49	Antes, A. L., Murphy, S. T., Waples, E. P., Mumford, M. D., Brown, R. P., Connelly, S., & Devenport, L. D. (2009). A Meta-Analysis of Ethics Instruction Effectiveness in the Sciences. Ethics & Behavior, 19(5), 379-402. doi: 10.1080/10508420903035380
50	Antoniou, P. (2013). Development of research on school leadership through evidence-based and theory-driven approaches: A review of School leadership effects revisited: Review and meta-analysis of empirical studies. School Effectiveness and School Improvement, 24(1), 122-128. doi: 10.1080/13803611.2012.718485
51	Archer, K., Savage, R., Sanghera-Sidhu, S., Wood, E., Gottardo, A., & Chen, V. (2014). Examining the effectiveness of technology use in classrooms: A tertiary meta-analysis. Computers & Education, 78, 140-149. doi: 10.1016/j.compedu.2014.06.001
52	Arduini, D., & Zanfei, A. (2014). An overview of scholarly research on public e-services ? A meta-analysis of the literature. Telecommunications Policy, 38(5-6), 476-495. doi: 10.1016/j.telpol.2013.10.007
53	Arrigo, M., Kukulska-Hulme, A., Arnedillo-Sanchez, I., & Kismihok, G. (2013). Meta-analyses from a collaborative project in mobile lifelong learning. British Educational Research Journal, 39(2), 222-247. doi: 10.1080/01411926.2011.652068
54	Ayaz, M. F., & Sekerci, H. (2015). The effects of the constructivist learning approach on student’s academic achievement: A meta- analysis study. TOJET: The Turkish Online Journal of Educational Technology, 14(4), 143-156.
55	Ayaz, M. F., & Soylemez, M. (2015). The Effect of the Project-Based Learning Approach on the Academic Achievements of the Students in Science Classes in Turkey: A Meta-Analysis Study. Egitim Ve Bilim-Education and Science, 40(178), 255-283.
56	B, J. G. (2013). Review of Statistical models for test equating, scaling, and linking. Applied Psychological Measurement, 37(4), 336-339. doi: 10.1177/0146621613476762
57	Bae, T. J., Qian, S. S., Miao, C., & Fiet, J. O. (2014). The Relationship Between Entrepreneurship Education and Entrepreneurial Intentions: A Meta-Analytic Review. Entrepreneurship Theory and Practice, 38(2), 217-254. doi: 10.1111/etap.12095
58	Baker, S., Gersten, R., & Lee, D.-S. (2002). A Synthesis of Empirical Research on Teaching Mathematics to Low- Achieving Students. Elementary School Journal, 103(1), 51-73.
59	Balta, N., & Sarac, H. (2016). The Effect of 7E Learning Cycle on Learning in Science Teaching: A Meta-Analysis Study. European Journal of Educational Research, 5(2), 61-72.
60	Baptista, I. (2013). The Travels of Critiques of Neoliberalism: Urban Experiences from the "Borderlands". Urban Geography, 34(5), 590-611. doi: 10.1080/02723638.2013.780398
61	Baranik, L. E., Stanley, L. J., Bynum, B. H., & Lance, C. E. (2010). Examining the Construct Validity of Mastery-Avoidance Achievement Goals: A Meta-Analysis. Human Performance, 23(3), 265-282. doi: 10.1080/08959285.2010.488463
62	Baranowski, M. K., & Weir, K. A. (2015). Political Simulations: What We Know, What We Think We Know, and What We Still Need to Know. Journal of Political Science Education, 11(4), 391-403.
63	Barrow, L., & Markman-Pithers, L. (2016). Supporting Young English Learners in the United States. Future of Children, 26(2), 159-183.
64	Barth, M., & Thomas, I. (2012). Synthesising case-study research - ready for the next step? Environmental Education Research, 18(6), 751-764. doi: 10.1080/13504622.2012.665849
65	Bartlett, M. J., Green, D. W., & Shephard, E. A. (2013). Pharmacogenetic testing in the UK clinical setting. The Lancet, 381(9881), 1903-1903. doi: 10.1016/s0140-6736(13)61160-5
66	Bartos, S. E., Berger, I., & Hegarty, P. (2014). Interventions to reduce sexual prejudice: A study-space analysis and meta-analytic review. Journal of Sex Research, 51(4), 363-382. doi: 10.1080/00224499.2013.871625
67	Baskin, T. W., Slaten, C. D., Sorenson, C., Glover-Russell, J., & Merson, D. N. (2010). Does Youth Psychotherapy Improve Academically Related Outcomes? A Meta-Analysis. Journal of Counseling Psychology, 57(3), 290-296. doi: 10.1037/a0019652
68	Batdi, V. (2015). A Meta-Analytic Study Concerning the Effect of Computer-Based Teaching on Academic Success in Turkey. Educational Sciences-Theory & Practice, 15(5), 1271-1286.
69	Batra, A., & Taub, E. (2011). Treatment of tobacco dependence. Deutsches Ärzteblatt International, 108(33), 555-564.
70	Baxter, S., Johnson, M., Blank, L., Cantrell, A., Brumfitt, S., Enderby, P., & Goyder, E. (2016). Non-pharmacological treatments for stuttering in children and adults: a systematic review and evaluation of clinical effectiveness, and exploration of barriers to successful outcomes. Health Technology Assessment, 20(2), 1-+. doi: 10.3310/hta20020
71	Baydas, O., Kucuk, S., Yilmaz, R. M., Aydemir, M., & Goktas, Y. (2015). Educational technology research trends from 2002 to 2014. Scientometrics, 105(1), 709-725. doi: 10.1007/s11192-015-1693-4
72	Bayraktar, S. (2002). A Meta-Analysis of the Effectiveness of Computer-Assisted Instruction in Science Education. Journal of Research on Technology in Education, 34(2), 173-188.
73	Beauchet, O., Dubost, V., Revel-Delhom, C., Berrut, G., Belmin, J., & French Soc Geriatrics, G. (2011). HOW TO MANAGE RECURRENT FALLS IN CLINICAL PRACTICE: GUIDELINES OF THE FRENCH SOCIETY OF GERIATRICS AND GERONTOLOGY. Journal of Nutrition Health & Aging, 15(1), 79-84. doi: 10.1007/s12603-011-0016-6
74	Becker, K. H., & Park, K. (2011). Integrative Approaches among Science, Technology, Engineering, and Mathematics (STEM) Subjects on Students' Learning: A Meta-Analysis. Journal of STEM Education: Innovations and Research, 12(5-6), 23-37.
75	Beddoes, K. D., Jesiek, B. K., & Borrego, M. (2010). Identifying Opportunities for Collaborations in International Engineering Education Research on Problem-and Project-Based Learning. Interdisciplinary Journal of Problem-based Learning, 4(2), 7-34.
76	Beets, M. W., Beighle, A., Erwin, H. E., & Huberty, J. L. (2009). After-school program impact on physical activity and fitness: A meta-analysis. American Journal of Preventive Medicine, 36(6), 527-537. doi: 10.1016/j.amepre.2009.01.033
77	Beets, M. W., Okely, A., Weaver, R. G., Webster, C., Lubans, D., Brusseau, T., . . . Cliff, D. P. (2016). The theory of expanded, extended, and enhanced opportunities for youth physical activity promotion. International Journal of Behavioral Nutrition and Physical Activity, 13. doi: 10.1186/s12966-016-0442-2
78	Bélanger-Gravel, A., Godin, G., & Amireault, S. (2013). A meta-analytic review of the effect of implementation intentions on physical activity. Health Psychology Review, 7(1), 23-54. doi: 10.1080/17437199.2011.560095
79	Bell, E. J. (2013). Climate change and health research: has it served rural communities? Rural and Remote Health, 13(1).
80	Belland, B. R., Walker, A. E., Olsen, M. W., & Leary, H. (2015). A Pilot Meta-Analysis of Computer-Based Scaffolding in STEM Education. Educational Technology & Society, 18(1), 183-197.
81	Berdot, S., Roudot, M., Schramm, C., Katsahian, S., Durieux, P., & Sabatier, B. (2016). Interventions to reduce nurses’ medication administration errors in inpatient settings: A systematic review and meta-analysis. International Journal of Nursing Studies, 53, 342-350. doi: 10.1016/j.ijnurstu.2015.08.012
82	Berger, U., Wick, K., Brix, C., Bormann, B., Sowa, M., Schwartze, D., & Strauss, B. (2011). Primary prevention of eating-related problems in the real world. Journal of Public Health, 19(4), 357-365. doi: 10.1007/s10389-011-0402-x
83	Berhan, Y., & Berhan, A. (2013). Meta-analysis on risky sexual behaviour of men: Consistent findings from different parts of the world. Aids Care-Psychological and Socio-Medical Aspects of Aids/Hiv, 25(2), 151-159. doi: 10.1080/09540121.2012.689812
84	Bernard, R. M., Borokhovski, E., Schmid, R. F., & Tamim, R. M. (2014). An exploration of bias in meta-analysis: the case of technology integration research in higher education. Journal of Computing in Higher Education, 26(3), 183-209. doi: 10.1007/s12528-014-9084-z
85	Bernard, R. M., Borokhovski, E., Schmid, R. F., Tamim, R. M., & Abrami, P. C. (2014). A meta-analysis of blended learning and technology use in higher education: from the general to the applied. Journal of Computing in Higher Education, 26(1), 87-122. doi: 10.1007/s12528-013-9077-3
86	Bernard, R. M., Borokhovski, E., & Tamim, R. M. (2014). Detecting bias in meta-analyses of distance education research: big pictures we can rely on. Distance Education, 35(3), 271-293. doi: 10.1080/01587919.2015.957433
87	Berner, M. M., Kriston, L., Bentele, M., & Harter, M. (2007). The alcohol use disorders identification test for detecting at-risk drinking: A systematic review and meta-analysis. Journal of Studies on Alcohol and Drugs, 68(3), 461-473.
88	Betts, J. R., Tang, Y. E., & Society for Research on Educational, E. (2016). A Meta-Analysis of the Literature on the Effect of Charter Schools on Student Achievement: Society for Research on Educational Effectiveness.
89	Bezrukova, K., Spell, C. S., Perry, J. L., & Jehn, K. A. (2016). A Meta-Analytical Integration of Over 40 Years of Research on Diversity Training Evaluation. Psychological Bulletin, 142(11), 1227-1274. doi: 10.1037/bul0000067
90	Bingimlas, K. A. (2009). Barriers to the Successful Integration of ICT in Teaching and Learning Environments: A Review of the Literature. EURASIA Journal of Mathematics, Science & Technology Education, 5(3), 235-245.
91	Bishop, F. L., Fenge-Davies, A. L., Kirby, S., & Geraghty, A. W. A. (2015). Context effects and behaviour change techniques in randomised trials: A systematic review using the example of trials to increase adherence to physical activity in musculoskeletal pain. Psychology & Health, 30(1), 104-121. doi: 10.1080/08870446.2014.953529
92	Blanch-Hartigan, D., Hall, J. A., Krupat, E., & Irish, J. T. (2013). Can Naive Viewers Put Themselves in the Patients' Shoes? Reliability and Validity of the Analogue Patient Methodology. Medical Care, 51(3), E16-E21. doi: 10.1097/MLR.0b013e31822945cc
93	Blanch-Hartigan, D., & Ruben, M. A. (2013). Training clinicians to accurately perceive their patients: Current state and future directions. Patient Education and Counseling, 92(3), 328-336. doi: 10.1016/j.pec.2013.02.010
94	Blanco, H. (2002). The map of science collaboratory. Systems Research and Behavioral Science, 19(5), 441-454. doi: 10.1002/sres.500
95	Boals, A., Steward, J. M., & Schuettler, D. (2010). Advancing Our Understanding of Posttraumatic Growth by Considering Event Centrality. Journal of Loss & Trauma, 15(6), 518-533. doi: 10.1080/15325024.2010.519271
96	Boeker, M., Andel, P., Vach, W., & Frankenschmidt, A. (2013). Game-Based E-Learning Is More Effective than a Conventional Instructional Method: A Randomized Controlled Trial with Third-Year Medical Students. Plos One, 8(12). doi: 10.1371/journal.pone.0082328
97	Bohm, S., Mademli, L., Mersmann, F., & Arampatzis, A. (2015). Predictive and reactive locomotor adaptability in healthy elderly: A systematic review and meta-analysis. Sports Medicine, 45(12), 1759-1777. doi: 10.1007/s40279-015-0413-9
98	Boisvert, C. M., & Faust, D. (2003). Leading researchers' consensus on psychotherapy research findings: Implications for the teaching and conduct of. psychotherapy. Professional Psychology-Research and Practice, 34(5), 508-513. doi: 10.1037/0735-7028.34.5.508
99	Boltezar, L., & Sereg Bahar, M. (2014). VOICE DISORDERS IN OCCUPATIONS WITH VOCAL LOAD IN SLOVENIA. Zdravstveno Varstvo, 53(4), 304-310. doi: 10.2478/sjph-2014-0033
100	Borman, K., Murphy, S. P., LoSasso, J., Schlanger, L., & Society for Research on Educational, E. (2013). Preliminary Findings from an Efficacy Study of a Distributed Leadership Model of School Organization: Society for Research on Educational Effectiveness.
101	Borokhovski, E., Bernard, R. M., Tamim, R. M., Schmid, R. F., & Sokolovskaya, A. (2016). Technology-supported student interaction in post-secondary education: A meta-analysis of designed versus contextual treatments. Computers & Education, 96, 15-28. doi: 10.1016/j.compedu.2015.11.004
102	Boukydis, Z. (2011). Parent-infant skin-to-skin contact: Parents’ views versus nurses’ views. Acta Paediatrica, 100(5), 638-640. doi: 10.1111/j.1651-2227.2011.02195.x
103	Bowen, C. W. (2000). A Quantitative Literature Review of Cooperative Learning Effects on High School and College Chemistry Achievement. Journal of Chemical Education, 77(1), 116-119.
104	Boyajian, J. G., & Shadish, W. R. (2011). Abstract: A meta-analysis of the autocorrelation in single case designs. Multivariate Behavioral Research, 46(6), 1009-1009. doi: 10.1080/00273171.2011.636692
105	Brady, T. J. (2012). Cost implications of self-management education intervention programmes in arthritis. Best Practice & Research in Clinical Rheumatology, 26(5), 611-625. doi: 10.1016/j.berh.2012.09.001
106	Brand, C. A., Barker, A. L., Morello, R. T., Vitale, M. R., Evans, S. M., Scott, I. A., . . . Cameron, P. A. (2012). A review of hospital characteristics associated with improved performance. International Journal for Quality in Health Care, 24(5), 483-494. doi: 10.1093/intqhc/mzs044
107	Broderick, J. E., Keefe, F. J., Schneider, S., Junghaenel, D. U., Bruckenthal, P., Schwartz, J. E., . . . Gould, E. (2016). Cognitive behavioral therapy for chronic pain is effective, but for whom? Pain, 157(9), 2115-2123. doi: 10.1097/j.pain.0000000000000626
108	Bröning, S., Kumpfer, K., Kruse, K., Sack, P.-M., Schaunig-Busch, I., Ruths, S., . . . Thomasius, R. (2012). Selective prevention programs for children from substance-affected families: A comprehensive systematic review. Substance Abuse Treatment, Prevention, and Policy, 7.
109	Broto, V. C., Glendinning, S., Dewberry, E., Walsh, C., & Powell, M. (2014). What can we learn about transitions for sustainability from infrastructure shocks? Technological Forecasting and Social Change, 84, 186-196. doi: 10.1016/j.techfore.2013.08.002
110	Brown, H. E., Pearson, N., Braithwaite, R. E., Brown, W. J., & Biddle, S. J. H. (2013). Physical activity interventions and depression in children and adolescents: A systematic review and meta-analysis. Sports Medicine, 43(3), 195-206. doi: 10.1007/s40279-012-0015-8
111	Bruner, M. W., Erickson, K., Wilson, B., & Cote, J. (2010). An appraisal of athlete development models through citation network analysis. Psychology of Sport and Exercise, 11(2), 133-139. doi: 10.1016/j.psychsport.2009.05.008
112	Brunner, M., Artelt, C., Krauss, S., & Baumert, J. (2007). Coaching for the PISA test. Learning and Instruction, 17(2), 111-122. doi: 10.1016/j.learninstruc.2007.01.002
113	Brydges, R., Hatala, R., Zendejas, B., Erwin, P. J., & Cook, D. A. (2015). Linking simulation-based educational assessments and patient-related outcomes: A systematic review and meta-analysis. Academic Medicine, 90(2), 246-256. doi: 10.1097/acm.0000000000000549
114	Brydges, R., Manzone, J., Shanks, D., Hatala, R., Hamstra, S. J., Zendejas, B., & Cook, D. A. (2015). Self-regulated learning in simulation-based training: a systematic review and meta-analysis. Medical Education, 49(4), 368-378. doi: 10.1111/medu.12649
115	Buck, R., & VanLear, C. A. (2002). Verbal and nonverbal communication: Distinguishing symbolic, spontaneous, and pseudo-spontaneous nonverbal behavior. Journal of Communication, 52(3), 522-541. doi: 10.1093/joc/52.3.522
116	Buller, A. M., Devries, K. M., Howard, L. M., & Bacchus, L. J. (2014). Associations between Intimate Partner Violence and Health among Men Who Have Sex with Men: A Systematic Review and Meta-Analysis. Plos Medicine, 11(3). doi: 10.1371/journal.pmed.1001609
117	Burke, A., Kandler, A., & Good, D. (2012). Women Who Know Their Place Sex-Based Differences in Spatial Abilities and Their Evolutionary Significance. Human Nature-an Interdisciplinary Biosocial Perspective, 23(2), 133-148. doi: 10.1007/s12110-012-9140-1
118	Burns, M. K., Codding, R. S., Boice, C. H., & Lukito, G. (2010). Meta-Analysis of Acquisition and Fluency Math Interventions With Instructional and Frustration Level Skills: Evidence for a Skill-by-Treatment Interaction. School Psychology Review, 39(1), 69-83.
119	Burns, M. K., Petersen-Brown, S., Haegele, K., Rodriguez, M., Schmitt, B., Cooper, M., . . . VanDerHeyden, A. M. (2016). Meta-Analysis of Academic Interventions Derived from Neuropsychological Data. School Psychology Quarterly, 31(1), 28-42.
120	Burston, J. (2015). Twenty years of MALL project implementation: A meta-analysis of learning outcomes. Recall, 27(1), 4-20. doi: 10.1017/s0958344014000159
121	Button, K. (2003). The potential of meta-analysis and value transfers as part of airport environmental appraisal. Journal of Air Transport Management, 9(3), 167-176. doi: 10.1016/s0969-6997(02)00081-9
122	Cacioppo, S., Bianchi-Demicheli, F., Frum, C., Pfaus, J. G., & Lewis, J. W. (2012). The common neural bases between sexual desire and love: A multilevel kernel density fMRI analysis. Journal of Sexual Medicine, 9(4), 1048-1054. doi: 10.1111/j.1743-6109.2012.02651.x
123	Cai, Z. H., Fan, X. T., & Du, J. X. (2017). Gender and attitudes toward technology use: A meta-analysis. Computers & Education, 105, 1-13. doi: 10.1016/j.compedu.2016.11.003
124	Caird, J. K., Johnston, K. A., Willness, C. R., Asbridge, M., & Steel, P. (2014). A meta-analysis of the effects of texting on driving. Accident Analysis and Prevention, 71, 311-318. doi: 10.1016/j.aap.2014.06.005
125	Calvo-Munoz, I., Gomez-Conesa, A., & Sanchez-Meca, J. (2013). Prevalence of low back pain in children and adolescents: a meta-analysis. Bmc Pediatrics, 13. doi: 10.1186/1471-2431-13-14
126	Cam, S. S., Yarar, G., Toraman, C., & Erdamar, G. K. (2016). The Effects of Gender on the Attitudes towards the Computer Assisted Instruction: A Meta-Analysis. Journal of Education and Training Studies, 4(5), 250-261.
127	Cameron, M. P. L., Ray, R., & Sabesan, S. (2014). Physicians’ perceptions of clinical supervision and educational support via videoconference: A systematic review. Journal of Telemedicine and Telecare, 20(5), 272-281. doi: 10.1177/1357633x14537776
128	Capar, G., & Tarim, K. (2015). Efficacy of the Cooperative Learning Method on Mathematics Achievement and Attitude: A Meta-Analysis Research. Educational Sciences-Theory & Practice, 15(2), 553-559.
129	Capraro, M. M., Capraro, R. M., Yetkiner, Z. E., Rangel-Chavez, A. F., & Lewis, C. W. (2010). Examining Hispanic Student Mathematics Performance on High-Stakes Tests: An Examination of One Urban School District in Colorado. Urban Review: Issues and Ideas in Public Education, 42(3), 193-209.
130	Carbonneau, K. J., Marley, S. C., & Selig, J. P. (2013). A Meta-Analysis of the Efficacy of Teaching Mathematics With Concrete Manipulatives. Journal of Educational Psychology, 105(2), 380-400. doi: 10.1037/a0031084
131	Cárdenas, S., Evans, D. K., Holland, P., & Society for Research on Educational, E. (2015). Early Childhood Benefits at Low Cost--Evidence from a Randomized Trail in Mexico: Society for Research on Educational Effectiveness.
132	Carnes, D., Homer, K. E., Miles, C. L., Pincus, T., Underwood, M., Rahman, A., & Taylor, S. J. C. (2012). Effective delivery styles and content for self-management interventions for chronic musculoskeletal pain: A systematic literature review. The Clinical Journal of Pain, 28(4), 344-354. doi: 10.1097/AJP.0b013e31822ed2f3
133	Casquero, O., Ovelar, R., Romo, J., & Benito, M. (2015). Reviewing the differences in size, composition and structure between the personal networks of high- and low-performing students. British Journal of Educational Technology, 46(1), 16-31. doi: 10.1111/bjet.12110
134	Castelli, D. M., Centeio, E. E., Hwang, J., Barcelona, J. M., Glowacki, E. M., Calvert, H. G., & Nicksic, H. M. (2014). THE HISTORY OF PHYSICAL ACTIVITY AND ACADEMIC PERFORMANCE RESEARCH: INFORMING THE FUTURE. Monographs of the Society for Research in Child Development, 79(4), 119-148. doi: 10.1111/mono.12133
135	Castillo-Manzano, J. I., Castro-Nuno, M., Lopez-Valpuesta, L., Sanz-Diaz, M. T., & Yniguez, R. (2016). Measuring the effect of ARS on academic performance: A global meta-analysis. Computers & Education, 96, 109-121. doi: 10.1016/j.compedu.2016.02.007
136	Cavanagh, K., Strauss, C., Forder, L., & Jones, F. (2014). Can mindfulness and acceptance be learnt by self-help?: A systematic review and meta-analysis of mindfulness and acceptance-based self-help interventions. Clinical Psychology Review, 34(2), 118-129. doi: 10.1016/j.cpr.2014.01.001
137	Cavanaugh, C. S. (2001). The effectiveness of interactive distance education technologies in K–12 learning: A meta-analysis. International Journal of Educational Telecommunications, 7(1), 73-88.
138	Cerasoli, C. P., Nicklin, J. M., & Ford, M. T. (2014). Intrinsic Motivation and Extrinsic Incentives Jointly Predict Performance: A 40-Year Meta-Analysis. Psychological Bulletin, 140(4), 980-1008. doi: 10.1037/a0035661
139	Cerasoli, C. P., Nicklin, J. M., & Nassrelgrgawi, A. S. (2016). Performance, incentives, and needs for autonomy, competence, and relatedness: a meta-analysis. Motivation and Emotion, 40(6), 781-813. doi: 10.1007/s11031-016-9578-2
140	Cerezo, L., Baralt, M., Suh, B. R., & Leow, R. P. (2014). Does the medium really matter in L2 development? The validity of CALL research designs. Computer Assisted Language Learning, 27(4), 294-310. doi: 10.1080/09588221.2013.839569
141	Cetin, M., Aricioglu, F., Acikel, C. H., & Kilic, S. (2012). Today's psychopharmacological treatments: Results, problems, new perspectives. Klinik Psikofarmakoloji Bülteni / Bulletin of Clinical Psychopharmacology, 22(2), 198-204. doi: 10.5455/bcp.20120702032135
142	Chalabaev, A., Sarrazin, P., Trouilloud, D., & Jussim, L. (2009). Can Sex-Undifferentiated Teacher Expectations Mask an Influence of Sex Stereotypes?Alternative Forms of Sex Bias in Teacher Expectations1. Journal of Applied Social Psychology, 39(10), 2469-2498.
143	Chan, K. K., & Leung, S. W. (2015). Dynamic geometry software improves mathematical achievement: Systematic review and meta-analysis. Journal of Educational Computing Research, 51(3), 311-325. doi: 10.2190/EC.51.3.c
144	Chan, R. C. K., Xu, T., Heinrichs, R. W., Yu, Y., & Wang, Y. (2010). Neurological Soft Signs in Schizophrenia: A Meta-analysis. Schizophrenia Bulletin, 36(6), 1089-1104. doi: 10.1093/schbul/sbp011
145	Chang, C.-Y. (2006). Effect of the interaction of instructional delivery model and preference of learning environment on students' attitudes. British Journal of Educational Technology, 37(5), 799-802. doi: 10.1111/j.1467-8535.2006.00603.x
146	Chang, C. Y. (2003). Teaching earth sciences: should we implement teacher-directed or student-controlled CAI in the secondary classroom? International Journal of Science Education, 25(4), 427-438. doi: 10.1080/09500690210145701
147	Charbonnier, L., van Meer, F., van der Laan, L. N., Viergever, M. A., & Smeets, P. A. M. (2016). Standardized food images: A photographing protocol and image database. Appetite, 96, 166-173. doi: 10.1016/j.appet.2015.08.041
148	Chatzisarantis, N. L. D., Hagger, M. S., Biddle, S. J. H., Smith, B., & Wang, J. C. K. (2003). A meta-analysis of perceived locus of causality in exercise, sport, and physical education contexts. Journal of Sport & Exercise Psychology, 25(3), 284-306.
149	Chauhan, S. (2017). A meta-analysis of the impact of technology on learning effectiveness of elementary students. Computers & Education, 105, 14-30. doi: 10.1016/j.compedu.2016.11.005
150	Chen, S. L., Chen, A., & Zhu, X. H. (2012). Are K-12 Learners Motivated in Physical Education? A Meta-Analysis. Research Quarterly for Exercise and Sport, 83(1), 36-48.
151	Cheng, A., Eppich, W., Grant, V., Sherbino, J., Zendejas, B., & Cook, D. A. (2014). Debriefing for technology-enhanced simulation: A systematic review and meta-analysis. Medical Education, 48(7), 657-666. doi: 10.1111/medu.12432
152	Cheung, A., Slavin, R., & Society for Research on Educational, E. (2016). How Methodological Features Affect Effect Sizes in Education: Society for Research on Educational Effectiveness.
153	Cheung, A., Slavin, R. E., Lake, C., Kim, E., & Society for Research on Educational, E. (2016). Effective Secondary Science Programs: A Best-Evidence Synthesis: Society for Research on Educational Effectiveness.
154	Cheung, A. C. K., & Slavin, R. E. (2013). The Effectiveness of Educational Technology Applications for Enhancing Mathematics Achievement in K-12 Classrooms: A Meta-Analysis. Educational Research Review, 9, 88-113.
155	Cheung, M. W. L. (2013). Multivariate Meta-Analysis as Structural Equation Models. Structural Equation Modeling-a Multidisciplinary Journal, 20(3), 429-454. doi: 10.1080/10705511.2013.797827
156	Cheung, M. W. L. (2013). Review of Applied meta-analysis for social science research. Structural Equation Modeling, 20(4), 704-707. doi: 10.1080/10705511.2013.824795
157	Cheung, M. W. L. (2014). Modeling Dependent Effect Sizes With Three-Level Meta-Analyses: A Structural Equation Modeling Approach. Psychological Methods, 19(2), 211-229. doi: 10.1037/a0032968
158	Chi, D. L. (2013). Reducing Alaska Native paediatric oral health disparities: a systematic review of oral health interventions and a case study on multilevel strategies to reduce sugar-sweetened beverage intake. International Journal of Circumpolar Health, 72, 633-645. doi: 10.3402/ijch.v72i0.21066
159	Chipps, J., Brysiewicz, P., & Mars, M. (2012). A systematic review of the effectiveness of videoconference-based tele-education for medical and nursing education. Worldviews on Evidence-Based Nursing, 9(2), 78-87. doi: 10.1111/j.1741-6787.2012.00241.x
160	Chodosh, J., Morton, S. C., Mojica, W., Maglione, M., Suttorp, M. J., Hilton, L., . . . Shekelle, P. (2005). Meta-analysis: Chronic disease self-management programs for older adults. Annals of Internal Medicine, 143(6), 427-438.
161	Chodura, S., Kuhn, J.-T., & Holling, H. (2015). Interventions for children with mathematical difficulties: A meta-analysis. Zeitschrift für Psychologie, 223(2), 129-144. doi: 10.1027/2151-2604/a000211
162	Christmann, E. P., & Badgett, J. L. (2000). The Comparative Effectiveness of CAI on Collegiate Academic Performance. Journal of Computing in Higher Education, 11(2), 91-103.
163	Cirigliano, M. M. (2013). Musical mnemonics in health science: A first look. Medical Teacher, 35(3), E1020-E1026. doi: 10.3109/0142159x.2012.733042
164	Ciufo, D., Hader, R., & Holly, C. (2011). A comprehensive systematic review of visitation models in adult critical care units within the context of patient- and family-centred care. International Journal of Evidence-Based Healthcare, 9(4), 362-387. doi: 10.1111/j.1744-1609.2011.00229.x
165	Clary, R. M., & Wandersee, J. H. (2009). Can Teachers "Learn" in an Online Environment? Kappa Delta Pi Record, 46(1), 34-38.
166	Codding, R. S., Burns, M. K., & Lukito, G. (2011). Meta-Analysis of Mathematic Basic-Fact Fluency Interventions: A Component Analysis. Learning Disabilities Research & Practice, 26(1), 36-47. doi: 10.1111/j.1540-5826.2010.00323.x
167	Coffman, J. M., Cabana, M. D., Halpin, H. A., & Yelin, E. H. (2008). Effects of asthma education on children's use of acute care services: A meta-analysis. Pediatrics, 121(3), 575-586. doi: 10.1542/peds.2007-0113
168	Cohen, C. A., & Hegarty, M. (2012). Inferring cross sections of 3D objects: A new spatial thinking test. Learning and Individual Differences, 22(6), 868-874. doi: 10.1016/j.lindif.2012.05.007
169	Cohen, C. A., & Hegarty, M. (2014). Visualizing cross sections: Training spatial thinking using interactive animations and virtual objects. Learning and Individual Differences, 33, 63-71. doi: 10.1016/j.lindif.2014.04.002
170	Collins, D., Johnson, K., & Becker, B. J. (2007). A meta-analysis of direct and mediating effects of community coalitions that implemented science-based substance abuse prevention interventions. Substance Use & Misuse, 42(6), 985-1007. doi: 10.1080/10826080701373238
171	Colliver, J. A., Feltovich, P. J., & Verhulst, S. J. (2003). Small Group Learning in Medical Education: A Second Look at the Springer, Stanne, and Donovan Meta-Analysis. Teaching and Learning in Medicine, 15(1), 2-5.
172	Conley, C. S., Durlak, J. A., Shapiro, J. B., Kirsch, A. C., & Zahniser, E. (2016). A meta-analysis of the impact of universal and indicated preventive technology-delivered interventions for higher education students. Prevention Science, 17(6), 659-678. doi: 10.1007/s11121-016-0662-3
173	Conn, V. S., Hafdahl, A. R., & Mehr, D. R. (2011). Interventions to Increase Physical Activity Among Healthy Adults: Meta-Analysis of Outcomes. American Journal of Public Health, 101(4), 751-758. doi: 10.2105/ajph.2010.194381
174	Conn, V. S., Valentine, J. C., & Cooper, H. M. (2002). Interventions to increase physical activity among aging adults: A meta-analysis. Annals of Behavioral Medicine, 24(3), 190-200. doi: 10.1207/s15324796abm2403_04
175	Cook, D. A. (2009). The failure of e-learning research to inform educational practice, and what we can do about it. Medical Teacher, 31(2), 158-162. doi: 10.1080/01421590802691393
176	Cook, D. A. (2012). Randomized controlled trials and meta-analysis in medical education: What role do they play? Medical Teacher, 34(6), 468-473. doi: 10.3109/0142159x.2012.671978
177	Cook, D. A., Brydges, R., Zendejas, B., Hamstra, S. J., & Hatala, R. (2013). Mastery learning for health professionals using technology-enhanced simulation: A systematic review and meta-analysis. Academic Medicine, 88(8), 1178-1186. doi: 10.1097/ACM.0b013e31829a365d
178	Cook, D. A., Hamstra, S. J., Brydges, R., Zendejas, B., Szostek, J. H., Wang, A. T., . . . Hatala, R. (2013). Comparative effectiveness of instructional design features in simulation-based education: Systematic review and meta-analysis. Medical Teacher, 35(1), e844-e875. doi: 10.3109/0142159x.2012.714886
179	Cook, D. A., Levinson, A. J., Garside, S., Dupras, D. M., Erwin, P. J., & Montori, V. M. (2010). Instructional design variations in Internet-based learning for health professions education: A systematic review and meta-analysis. Academic Medicine, 85(5), 909-922. doi: 10.1097/ACM.0b013e3181d6c319
180	Cooper, C., Selwood, A., & Livingston, G. (2009). Knowledge, detection, and reporting of abuse by health and social care professionals: A systematic review. The American Journal of Geriatric Psychiatry, 17(10), 826-838. doi: 10.1097/JGP.0b013e3181b0fa2e
181	Cooper, H., Booth, K., Fear, S., & Gill, G. (2001). Chronic disease patient education: lessons from meta-analyses. Patient Education and Counseling, 44(2), 107-117. doi: 10.1016/s0738-3991(00)00182-8
182	Copeland, J. (2011). Application of technology in the prevention and treatment of substance use disorders and related problems: Opportunities and challenges. Substance Use & Misuse, 46(1), 112-113. doi: 10.3109/10826084.2011.521423
183	Cordray, D. S., Harris, T. R., & Klein, S. (2009). A Research Synthesis of the Effectiveness, Replicability, and Generality of the VaNTH Challenge-based Instructional Modules in Bioengineering. Journal of Engineering Education, 98(4), 335-348.
184	Cortese, S., Ferrin, M., Brandeis, D., Holtmann, M., Aggensteiner, P., Daley, D., . . . Sonuga-Barke, E. J. S. (2016). Neurofeedback for attention-deficit/hyperactivity disorder: Meta-analysis of clinical and neuropsychological outcomes from randomized controlled trials. Journal of the American Academy of Child & Adolescent Psychiatry, 55(6), 444-455. doi: 10.1016/j.jaac.2016.03.007
185	Coughlin, S., Thind, H., Liu, B. Y., Champagne, N., Jacobs, M., & Massey, R. I. (2016). Mobile Phone Apps for Preventing Cancer Through Educational and Behavioral Interventions: State of the Art and Remaining Challenges. Jmir Mhealth and Uhealth, 4(2), 269-278. doi: 10.2196/mhealth.5361
186	Cruz-Lemus, J. A., Genero, M., Manso, M. E., Morasca, S., & Piattini, M. (2009). Assessing the understandability of UML statechart diagrams with composite states-A family of empirical studies. Empirical Software Engineering, 14(6), 685-719. doi: 10.1007/s10664-009-9106-z
187	Cugelman, B., Thelwall, M., & Dawes, P. (2011). Online Interventions for Social Marketing Health Behavior Change Campaigns: A Meta-Analysis of Psychological Architectures and Adherence Factors. Journal of Medical Internet Research, 13(1), 84-107. doi: 10.2196/jmir.1367
188	Cuijpers, P. (2002). Effective ingredients of school-based drug prevention programs - A systematic review. Addictive Behaviors, 27(6), 1009-1023. doi: 10.1016/s0306-4603(02)00295-2
189	Culpepper, S. A., & Aguinis, H. (2011). R is for revolution: A cutting-edge, free, open source statistical package. Organizational Research Methods, 14(4), 735-740. doi: 10.1177/1094428109355485
190	D’Mello, S. (2013). A selective meta-analysis on the relative incidence of discrete affective states during learning with technology. Journal of Educational Psychology, 105(4), 1082-1099. doi: 10.1037/a0032674
191	Da Silva, A. L., & Dennick, R. (2010). Corpus analysis of problem-based learning transcripts: an exploratory study. Medical Education, 44(3), 280-288. doi: 10.1111/j.1365-2923.2009.03575.x
192	Dagyar, M., & Demirel, M. (2015). Effects of Problem-Based Learning on Academic Achievement: A Meta-Analysis Study. Egitim Ve Bilim-Education and Science, 40(181), 139-174. doi: 10.15390/eb.2015.4429
193	Dai, W. J., Chen, L., Lai, Z. W., Li, Y., Wang, J. R., & Liu, A. Z. (2016). The incidence of post-traumatic stress disorder among survivors after earthquakes: a systematic review and meta-analysis. Bmc Psychiatry, 16. doi: 10.1186/s12888-016-0891-9
194	Dai, Y., Zhang, B. Q., Sun, H., Li, Z. Z., Shen, L. F., & Liu, Y. Y. (2015). Prevalence and Correlates of Psychological Symptoms in Chinese Doctors as Measured with the SCL-90-R: A Meta-Analysis. Research in Nursing & Health, 38(5), 369-383. doi: 10.1002/nur.21673
195	D'Andrea, E. A., & Spiers, M. V. (2005). The effect of familial sinistrality and academic experience on cognition in right-handed women. Neuropsychology, 19(5), 657-663. doi: 10.1037/0894-4105.19.5.657
196	Danso, R. (2016). Migration Studies: Resuscitating the Casualty of the Professionalisation of Social Work. British Journal of Social Work, 46(6), 1741-1758. doi: 10.1093/bjsw/bcv111
197	Dapo, N., & Kolenovic-Dapo, J. (2012). Sex differences in fluid intelligence: Some findings from Bosnia and Herzegovina. Personality and Individual Differences, 53(7), 811-815. doi: 10.1016/j.paid.2012.05.036
198	David, C. V. (2012). Working memory deficits in Math learning difficulties: a meta-analysis. International Journal of Developmental Disabilities, 58(2), 67-84. doi: 10.1179/2047387711y.0000000007
199	Davidson Devall, K. (2015). Actualizing Notions of Perspective Transformation Using Web 2.0: Student Views on What Works for Language and Culture Learning. Journal of Educational Multimedia and Hypermedia, 24(4), 343-384.
200	Davies, C. A., Spence, J. C., Vandelanotte, C., Caperchione, C. M., & Mummery, W. K. (2012). Meta-analysis of internet-delivered interventions to increase physical activity levels. The International Journal of Behavioral Nutrition and Physical Activity, 9. doi: 10.1186/1479-5868-9-52
201	Davies, E. B., Morriss, R., & Glazebrook, C. (2014). Computer-delivered and web-based interventions to improve depression, anxiety, and psychological well-being of university students: A systematic review and meta-analysis. Journal of Medical Internet Research, 16(5), 18-39. doi: 10.2196/jmir.3142
202	Davis, M. K., & Gidycz, C. A. (2000). Child sexual abuse prevention programs: A meta-analysis. Journal of Clinical Child Psychology, 29(2), 257-265. doi: 10.1207/S15374424jccp2902_11
203	Davoudi, F., Rasoulian, M., Asl, M. A., & Nojomi, M. (2013). Factors associated with physical domestic violence against women in countries of Eastern Mediterranean Region (EMR): A systematic review and metanalysis. Iranian Journal of Psychiatry and Clinical Psychology, 18(4), 275-282.
204	de Boer, H., Donker, A. S., & van der Werf, M. P. C. (2014). Effects of the Attributes of Educational Interventions on Students' Academic Performance: A Meta-Analysis. Review of Educational Research, 84(4), 509-545. doi: 10.3102/0034654314540006
205	De Herdt, A., Wampers, M., Vancampfort, D., De Hert, M., Vanhees, L., Demunter, H., . . . Probst, M. (2013). Neurocognition in clinical high risk young adults who did or did not convert to a first schizophrenic psychosis: A meta-analysis. Schizophrenia Research, 149(1-3), 48-55. doi: 10.1016/j.schres.2013.06.017
206	de Sousa, P., Varese, F., Sellwood, W., & Bentall, R. P. (2014). Parental Communication and Psychosis: A Meta-analysis. Schizophrenia Bulletin, 40(4), 756-768. doi: 10.1093/schbul/sbt088
207	De Vito, C., Nobile, C. G., Furnari, G., Pavia, M., De Giusti, M., Angelillo, I. F., & Villari, P. (2009). Physicians knowledge, attitudes and professional use of RCTs and meta-analyses: A cross-sectional survey. European Journal of Public Health, 19(3), 297-302. doi: 10.1093/eurpub/ckn134
208	Dearing, E., Casey, B. M., Ganley, C. M., Tillinger, M., Laski, E., & Montecillo, C. (2012). Young girls' arithmetic and spatial skills: The distal and proximal roles of family socioeconomics and home learning experiences. Early Childhood Research Quarterly, 27(3), 458-470. doi: 10.1016/j.ecresq.2012.01.002
209	Delamont, S. (2004). All Together Now? Arts and Social Science Views of Research Assessment in Britain. Higher Education Quarterly, 58(2-3), 198-209.
210	Delgado, A. J., Wardlow, L., McKnight, K., & O'Malley, K. (2015). Educational Technology: A Review of the Integration, Resources, and Effectiveness of Technology in K-12 Classrooms. Journal of Information Technology Education: Research, 14, 397-416.
211	Dellert, J. C., & Johnson, P. (2014). Interventions With Children and Parents to Improve Physical Activity and Body Mass Index: A Meta-analysis. American Journal of Health Promotion, 28(4), 259-267. doi: 10.4278/ajhp.120628-LIT-313
212	Demir, S., & Basol, G. (2014). Effectiveness of Computer-Assisted Mathematics Education (CAME) over Academic Achievement: A Meta-Analysis Study. Kuram Ve Uygulamada Egitim Bilimleri, 14(5), 2026-2035.
213	Demirel, M., & Dagyar, M. (2016). Effects of Problem-Based Learning on Attitude: A Meta-analysis Study. Eurasia Journal of Mathematics Science and Technology Education, 12(8), 2115-2137. doi: 10.12973/eurasia.2016.1293a
214	Demiris, Y., Aziz-Zadeh, L., & Bonaiuto, J. (2014). Information processing in the mirror neuron system in primates and machines. Neuroinformatics, 12(1), 63-91. doi: 10.1007/s12021-013-9200-7
215	Dennis, M. S., Sharp, E., Chovanes, J., Thomas, A., Burns, R. M., Custer, B., & Park, J. (2016). A Meta-Analysis of Empirical Research on Teaching Students with Mathematics Learning Difficulties. Learning Disabilities Research & Practice, 31(3), 156-168. doi: 10.1111/ldrp.12107
216	DeSmet, A., Thompson, D., Baranowski, T., Palmeira, A., Verloigne, M., & De Bourdeaudhuij, I. (2016). Is Participatory Design Associated with the Effectiveness of Serious Digital Games for Healthy Lifestyle Promotion? A Meta-Analysis. Journal of Medical Internet Research, 18(4). doi: 10.2196/jmir.4444
217	DeSmet, A., Van Cleemput, K., Bastiaensens, S., Poels, K., Vandebosch, H., Malliet, S., . . . De Bourdeaudhuij, I. (2016). Bridging behavior science and gaming theory: Using the Intervention Mapping Protocol to design a serious game against cyberbullying. Computers in Human Behavior, 56, 337-351. doi: 10.1016/j.chb.2015.11.039
218	Deveau, J., Jaeggi, S. M., Zordan, V., Phung, C., & Seitz, A. R. (2015). How to build better memory training games. Frontiers in Systems Neuroscience, 8. doi: 10.3389/fnsys.2014.00243
219	Diagne, A., & Diene, B. (2011). Estimating Returns to Higher Education: A Survey of Models, Methods and Empirical Evidence. Journal of African Economies, 20, III80-III132. doi: 10.1093/jae/ejr021
220	Diamond, K. E., Justice, L. M., Siegler, R. S., Snyder, P. A., & National Center for Special Education, R. (2013). Synthesis of IES Research on Early Intervention and Early Childhood Education. NCSER 2013-3001: National Center for Special Education Research.
221	Dickson, H., Laurens, K. R., Cullen, A. E., & Hodgins, S. (2012). Meta-analyses of cognitive and motor function in youth aged 16 years and younger who subsequently develop schizophrenia. Psychological Medicine, 42(4), 743-755. doi: 10.1017/s0033291711001693
222	Diefendorff, J. M., Brown, D. J., Kamin, A. M., & Lord, R. G. (2002). Examining the roles of job involvement and work centrality in predicting organizational citizenship behaviors and job performance. Journal of Organizational Behavior, 23(1), 93-108. doi: 10.1002/job.123
223	Dignath, C., & Buttner, G. (2008). Components of fostering self-regulated learning among students. A meta-analysis on intervention studies at primary and secondary school level. Metacognition and Learning, 3(3), 231-264. doi: 10.1007/s11409-008-9029-x
224	DiMatteo, M. R. (2004). Variations in Patients' Adherence to Medical Recommendations: A Quantitative Review of 50 Years of Research. Medical Care, 42(3), 200-209. doi: 10.1097/01.mlr.0000114908.90348.f9
225	Dimech, A. S., & Seiler, R. (2011). Extra-curricular sport participation: A potential buffer against social anxiety symptoms in primary school children. Psychology of Sport and Exercise, 12(4), 347-354. doi: 10.1016/j.psychsport.2011.03.007
226	Donnon, T., Paolucci, E. O., & Violato, C. (2007). The Predictive Validity of the MCAT for Medical School Performance and Medical Board Licensing Examinations: A Meta-Analysis of the Published Research. Academic Medicine, 82(1), 100-106. doi: 10.1097/01.ACM.0000249878.25186.b7
227	Doyle, R. A., & Voyer, D. (2016). Stereotype manipulation effects on math and spatial test performance: A meta-analysis. Learning and Individual Differences, 47, 103-116. doi: 10.1016/j.lindif.2015.12.018
228	Dretzke, J., Davenport, C., Frew, E., Barlow, J., Stewart-Brown, S., Bayliss, S., . . . Hyde, C. (2009). The clinical effectiveness of different parenting programmes for children with conduct problems: A systematic review of randomised controlled trials. Child and Adolescent Psychiatry and Mental Health, 3. doi: 10.1186/1753-2000-3-7
229	Druzdzel, M. J., & Díez, F. J. (2004). Combining Knowledge from Different Sources in Causal Probabilistic Models. Journal of Machine Learning Research, 4(3), 295-316. doi: 10.1162/153244304773633834
230	Du, S., Hu, L., Dong, J., Xu, G., Jin, S., Zhang, H., & Yin, H. (2015). Patient education programs for cancer-related fatigue: A systematic review. Patient Education and Counseling. doi: 10.1016/j.pec.2015.05.003
231	Duffy, M., McDermott, M., Percy, A., Ehlers, A., Clark, D. M., Fitzgerald, M., & Moriarty, J. (2015). The effects of the Omagh bomb on adolescent mental health: a school-based study. Bmc Psychiatry, 15. doi: 10.1186/s12888-015-0398-9
232	Duke, S. A., Balzer, B. W. R., & Steinbeck, K. S. (2014). Testosterone and its effects on human male adolescent mood and behavior: A systematic review. Journal of Adolescent Health, 55(3), 315-322. doi: 10.1016/j.jadohealth.2014.05.007
233	Dulle, F. W. (2015). Online Information Resources Availability and Accessibility: A Developing Countries' Scenario. African Journal of Library Archives and Information Science, 25(1), 45-57.
234	Duncan, G. J., Claessens, A., Huston, A. C., Pagani, L. S., Engel, M., Sexton, H., . . . Duckworth, K. (2007). School readiness and later achievement. Developmental Psychology, 43(6), 1428-1446. doi: 10.1037/0012-1649.43.6.1428
235	Duran, P., Kammerlander, N., van Essen, M., & Zellweger, T. (2016). DOING MORE WITH LESS: INNOVATION INPUT AND OUTPUT IN FAMILY FIRMS. Academy of Management Journal, 59(4), 1224-+. doi: 10.5465/amj.2014.0424
236	Dusseldorp, E., van Genugten, L., van Buuren, S., Verheijden, M. W., & van Empelen, P. (2014). Combinations of Techniques That Effectively Change Health Behavior: Evidence From Meta-CART Analysis. Health Psychology, 33(12), 1530-1540. doi: 10.1037/hea0000018
237	Eaglehouse, Y. L., Kramer, M. K., Rockette-Wagner, B., Arena, V. C., & Kriska, A. M. (2015). Evaluation of physical activity reporting in community Diabetes Prevention Program lifestyle intervention efforts: A systematic review. Preventive Medicine: An International Journal Devoted to Practice and Theory, 77, 191-199. doi: 10.1016/j.ypmed.2015.05.023
238	Eccleston, C., Morley, S., Williams, A., Yorke, L., & Mastroyannopoulou, K. (2002). Systematic review of randomised controlled trials of psychological therapy for chronic pain in children and adolescents, with a subset meta-analysis of pain relief. Pain, 99(1-2), 157-165. doi: 10.1016/s0304-3959(02)00072-6
239	Eden, D., Geller, D., Gewirtz, A., Gordon-Terner, R., Inbar, I., Liberman, M., . . . Shalit, M. (2000). Implanting Pygmalion Leadership Style through workshop training: Seven field experiments. [Article; Proceedings Paper]. Leadership Quarterly, 11(2), 171-210. doi: 10.1016/s1048-9843(00)00042-4
240	Edward, K. l., Stephenson, J., Ousey, K., Lui, S., Warelow, P., & Giandinoto, J. A. (2016). A systematic review and meta-analysis of factors that relate to aggression perpetrated against nurses by patients/relatives or staff. Journal of Clinical Nursing, 25(3-4), 289-299. doi: 10.1111/jocn.13019
241	Eifert, E. K., Adams, R., Morrison, S., & Strack, R. (2016). Emerging Trends in Family Caregiving Using the Life Course Perspective: Preparing Health Educators for an Aging Society. American Journal of Health Education, 47(3), 176-197.
242	Eisend, M., Evanschitzky, H., & Gilliland, D. I. (2016). The Influence of Organizational and National Culture on New Product Performance. Journal of Product Innovation Management, 33(3), 260-276. doi: 10.1111/jpim.12268
243	Ekkekakis, P. (2015). Honey, I shrunk the pooled SMD! Guide to critical appraisal of systematic reviews and meta-analyses using the Cochrane review on exercise for depression as example. Mental Health and Physical Activity, 8, 21-36. doi: 10.1016/j.mhpa.2014.12.001
244	Ellington, A. J. (2003). A meta-analysis of the effects of calculators on students' achievement and attitude levels in precollege mathematics classes. Journal for Research in Mathematics Education, 34(5), 433-463.
245	Ellington, A. J. (2006). The Effects of Non-CAS Graphing Calculators on Student Achievement and Attitude Levels in Mathematics: A Meta-Analysis. School Science and Mathematics, 106(1), 16.
246	Ellis, S. E., Speroff, T., Dittus, R. S., Brown, A., Pichert, J. W., & Elasy, T. A. (2004). Diabetes patient education: a meta-analysis and meta-regression. Patient Education and Counseling, 52(1), 97-105. doi: 10.1016/s0738-3991(03)00016-8
247	Else-Quest, N. M., Hyde, J. S., & Linn, M. C. (2010). Cross-National Patterns of Gender Differences in Mathematics: A Meta-Analysis. Psychological Bulletin, 136(1), 103-127. doi: 10.1037/a0018053
248	Erickson, M. J., Larwin, K. H., & Isherwood, R. S. (2013). Examining a Decade of Reading and Mathematics Student Achievement among Primary and Secondary Traditional Public School and Charter School Students: A Meta-Analytic Investigation. Journal of College Teaching & Learning, 10(4), 213-222.
249	Espinoza, F. (2009). Using Project-Based Data in Physics to Examine Television Viewing in Relation to Student Performance in Science. Journal of Science Education and Technology, 18(5), 458-465. doi: 10.1007/s10956-009-9163-5
250	Etgen, T., Bickel, H., Förstl, H., & Sander, D. (2012). In reply: 'Mild cognitive impairment and dementia: The importance of modifiable risk factors.'. Deutsches Ärzteblatt International, 109(15), 284-284.
251	Ettlie, J. E. (2002). Research-based pedagogy for new product development: MBA's versus engineers in different countries. Journal of Product Innovation Management, 19(1), 46-53. doi: 10.1016/s0737-6782(01)00120-5
252	Euteneuer, F. (2014). Subjective social status and health. Current Opinion in Psychiatry, 27(5), 337-343. doi: 10.1097/yco.0000000000000083
253	Fachini, A., Aliane, P. P., Martinez, E. Z., & Furtado, E. F. (2012). Efficacy of brief alcohol screening intervention for college students (BASICS): a meta-analysis of randomized controlled trials. Substance Abuse Treatment Prevention and Policy, 7. doi: 10.1186/1747-597x-7-40
254	Falchikov, N., & Goldfinch, J. (2000). Student peer assessment in higher education: A meta-analysis comparing peer and teacher marks. Review of Educational Research, 70(3), 287-322. doi: 10.2307/1170785
255	Falkenstein, A., Tran, B., Ludi, D., Molkara, A., Nguyen, H., Tabuenca, A., & Sweeny, K. (2016). Characteristics and Correlates of Word Use in Physician-Patient Communication. Annals of Behavioral Medicine, 50(5), 664-677. doi: 10.1007/s12160-016-9792-x
256	Fan, X., & Chen, M. (2001). Parental involvement and students' academic achievement: A meta-analysis. Educational Psychology Review, 13(1), 1-22. doi: 10.1023/a:1009048817385
257	Fedewa, A. L., & Ahn, S. (2011). The Effects of Physical Activity and Physical Fitness on Children's Achievement and Cognitive Outcomes: A Meta-Analysis. Research Quarterly for Exercise and Sport, 82(3), 521-535.
258	Fedewa, M. V., Gist, N. H., Evans, E. M., & Dishman, R. K. (2014). Exercise and insulin resistance in youth: A meta-analysis. Pediatrics, 133(1), e163-e174. doi: 10.1542/peds.2013-2718
259	Felix, U. (2005). Analysing Recent Call Effectiveness Research--Towards a Common Agenda. Computer Assisted Language Learning, 18(1-2), 1-32.
260	Felix, U. (2008). The Unreasonable Effectiveness of CALL: What Have We Learned in Two Decades of Research? ReCALL, 20(2), 141-161.
261	Fernandez-Aleman, J. L., Lopez-Gonzalez, L., Gonzalez-Sequeros, O., Jayne, C., Lopez-Jimenez, J. J., Carrillo-de-Gea, J. M., & Toval, A. (2016). An Empirical Study of Neural Network-Based Audience Response Technology in a Human Anatomy Course for Pharmacy Students. Journal of Medical Systems, 40(4). doi: 10.1007/s10916-016-0440-6
262	Fero, M. (2008). Webquests: A Strategy to Address the "Content" Dilemma in Teacher Education Coursework. Journal on School Educational Technology, 4(1), 8-11.
263	Ferrero, M., Garaizar, P., & Vadillo, M. A. (2016). Neuromyths in Education: Prevalence among Spanish Teachers and an Exploration of Cross-Cultural Variation. Frontiers in Human Neuroscience, 10. doi: 10.3389/fnhum.2016.00496
264	Finkelhor, D. (2007). Prevention of sexual abuse through educational programs directed toward children. Pediatrics, 120(3), 640-645. doi: 10.1542/peds.2007-0754
265	Fischbach, A., Baudson, T. G., Preckel, F., Martin, R., & Brunner, M. (2013). Do teacher judgments of student intelligence predict life outcomes? Learning and Individual Differences, 27, 109-119. doi: 10.1016/j.lindif.2013.07.004
266	Fischer, F. T., Schult, J., & Hell, B. (2013). Sex-Specific Differential Prediction of College Admission Tests: A Meta-Analysis. Journal of Educational Psychology, 105(2), 478-488. doi: 10.1037/a0031956
267	Fischer, U., Moeller, K., Cress, U., & Nuerk, H.-C. (2013). Interventions supporting children’s mathematics school success: A meta-analytic review. European Psychologist, 18(2), 89-113. doi: 10.1027/1016-9040/a000141
268	Flore, P. C., & Wicherts, J. M. (2015). Does stereotype threat influence performance of girls in stereotyped domains? A meta-analysis. Journal of School Psychology, 53(1), 25-44. doi: 10.1016/j.jsp.2014.10.002
269	Foster, W. T. (2010). Graduate Research in Technology and Engineering Education: 2000-2009. Journal of Technology Education, 22(1), 75-87.
270	Fox, H. E., Holtzman, J. L., Haisfield, K. M., McNally, C. G., Cid, G. A., Mascia, M. B., . . . Pomeroy, R. S. (2014). How Are Our MPAs Doing? Challenges in Assessing Global Patterns in Marine Protected Area Performance. Coastal Management, 42(3), 207-226. doi: 10.1080/08920753.2014.904178
271	Fraley, R. C. (2002). Attachment stability from infancy to adulthood: Meta-analysis and dynamic modeling of developmental mechanisms. Personality and Social Psychology Review, 6(2), 123-151. doi: 10.1207/s15327957pspr0602_03
272	Franklin, A. E., & Lee, C. S. (2014). Effectiveness of Simulation for Improvement in Self-Efficacy Among Novice Nurses: A Meta-Analysis. Journal of Nursing Education, 53(11), 607-614. doi: 10.3928/01484834-20141023-03
273	Frazier, T. W., Youngstrom, E. A., Glutting, J. J., & Watkins, M. W. (2007). ADHD and Achievement: Meta-Analysis of the Child, Adolescent, and Adult Literatures and a Concomitant Study with College Students. Journal of Learning Disabilities, 40(1), 49-65.
274	Freund, P. A., & Kasten, N. (2012). How Smart Do You Think You Are? A Meta-Analysis on the Validity of Self-Estimates of Cognitive Ability. Psychological Bulletin, 138(2), 296-321. doi: 10.1037/a0026556
275	Friedman, A. J., Cosby, R., Boyko, S., Hatton-Bauer, J., & Turnbull, G. (2011). Effective teaching strategies and methods of delivery for patient education: A systematic review and practice guideline recommendations. Journal of Cancer Education, 26(1), 12-21. doi: 10.1007/s13187-010-0183-x
276	Furtak, E. M., Seidel, T., Iverson, H., & Briggs, D. C. (2012). Experimental and Quasi-Experimental Studies of Inquiry-Based Science Teaching: A Meta-Analysis. Review of Educational Research, 82(3), 300-329. doi: 10.3102/0034654312457206
277	Galand, B., Frenay, M., & Raucent, B. (2012). Effectiveness of Problem-Based Learning In Engineering Education: A Comparative Study on Three Levels of Knowledge Structure. International Journal of Engineering Education, 28(4), 939-947.
278	Galbraith, C. S., Merrill, G. B., & Kline, D. M. (2012). Are Student Evaluations of Teaching Effectiveness Valid for Measuring Student Learning Outcomes in Business Related Classes? A Neural Network and Bayesian Analyses. Research in Higher Education, 53(3), 353-374. doi: 10.1007/s11162-011-9229-0
279	Gallucci, K. (2006). Learning Concepts with Cases. Journal of College Science Teaching, 36(2), 16-20.
280	Galster, G. (2002). An economic efficiency analysis of deconcentrating poverty populations. Journal of Housing Economics, 11(4), 303-329. doi: 10.1016/s1051-1377(02)00122-5
281	Garcia, F. M. (2016). Replication and the Manufacture of Scientific Inferences: A Formal Approach. International Studies Perspectives, 17(4), 408-425. doi: 10.1093/isp/ekv011
282	Gary, T. L., Genkinger, J. M., Guallar, E., Peyrot, M., & Brancati, F. L. (2003). Meta-analysis of randomized educational and behavioral interventions in type 2 diabetes. Diabetes Educator, 29(3), 488-501. doi: 10.1177/014572170302900313
283	Gavine, A. J., Donnelly, P. D., & Williams, D. J. (2016). Effectiveness of Universal School-Based Programs for Prevention of Violence in Adolescents. Psychology of Violence, 6(3), 390-399. doi: 10.1037/vio0000052
284	Gaysina, D., Fergusson, D. M., Leve, L. D., Horwood, J., Reiss, D., Shaw, D. S., . . . Harold, G. T. (2013). Maternal smoking during pregnancy and offspring conduct problems: Evidence from 3 independent genetically sensitive research designs. JAMA Psychiatry, 70(9), 956-963. doi: 10.1001/jamapsychiatry.2013.127
285	Gegenfurtner, A., Quesada-Pallares, C., & Knogler, M. (2014). Digital simulation-based training: A meta-analysis. British Journal of Educational Technology, 45(6), 1097-1114. doi: 10.1111/bjet.12188
286	Gegenfurtner, A., Veermans, K., & Vauras, M. (2013). Effects of Computer Support, Collaboration, and Time Lag on Performance Self-Efficacy and Transfer of Training: A Longitudinal Meta-Analysis. Educational Research Review, 8, 75-89.
287	Gerow, J. E., Ayyagari, R., Thatcher, J. B., & Roth, P. L. (2013). Can we have fun @ work? The role of intrinsic motivation for utilitarian systems. European Journal of Information Systems, 22(3), 360-380. doi: 10.1057/ejis.2012.25
288	Gerpott, T. J., & Thomas, S. (2014). Empirical research on mobile Internet usage: A meta-analysis of the literature. Telecommunications Policy, 38(3), 293-312. doi: 10.1016/j.telpol.2013.10.003
289	Gershoff, E. T., & Grogan-Kaylor, A. (2016). Spanking and Child Outcomes: Old Controversies and New Meta-Analyses. Journal of Family Psychology, 30(4), 453-469. doi: 10.1037/fam0000191
290	Ghasemaghaei, M., & Hassanein, K. (2015). Online information quality and consumer satisfaction: The moderating roles of contextual factors - A meta-analysis. Information & Management, 52(8), 965-981. doi: 10.1016/j.im.2015.07.001
291	Gibbs, B. G. (2010). Reversing fortunes or content change? Gender gaps in math-related skill throughout childhood. Social Science Research, 39(4), 540-569. doi: 10.1016/j.ssresearch.2010.02.005
292	Gilmore, C. K., & Papadatou-Pastou, M. (2009). Patterns of Individual Differences in Conceptual Understanding and Arithmetical Skill: A Meta-Analysis. Mathematical Thinking and Learning, 11(1-2), 25-40. doi: 10.1080/10986060802583923
293	Ginns, P. (2006). Integrating information: A meta-analysis of the spatial contiguity and temporal contiguity effects. Learning and Instruction, 16(6), 511-525. doi: 10.1016/j.learninstruc.2006.10.001
294	Ginsburg-Block, M. D., Rohrbeck, C. A., & Fantuzzo, J. W. (2006). A meta-analytic review of social, self-concept, and behavioral outcomes of peer-assisted learning. Journal of Educational Psychology, 98(4), 732-749. doi: 10.1037/0022-0663.98.4.732
295	Girard, C., Ecalle, J., & Magnan, A. (2013). Serious games as new educational tools: how effective are they? A meta-analysis of recent studies. Journal of Computer Assisted Learning, 29(3), 207-219. doi: 10.1111/j.1365-2729.2012.00489.x
296	Goho, J., & Blackman, A. (2006). The effectiveness of academic admission interviews: an exploratory meta-analysis. Medical Teacher, 28(4), 335-340. doi: 10.1080/01421590600603418
297	Goldenberg, D. L., Burckhardt, C., & Crofford, L. (2004). Management of Fibromyalgia Syndrome. JAMA: Journal of the American Medical Association, 292(19), 2388-2395. doi: 10.1001/jama.292.19.2388
298	Goldman, S. R., Britt, M. A., Brown, W., Cribb, G., George, M., Greenleaf, C., . . . Readi, P. (2016). Disciplinary Literacies and Learning to Read for Understanding: A Conceptual Framework for Disciplinary Literacy. Educational Psychologist, 51(2), 219-246. doi: 10.1080/00461520.2016.1168741
299	Golomb, B. A., Stattin, H., & Mednick, S. (2000). Low cholesterol and violent crime. Journal of Psychiatric Research, 34(4-5), 301-309. doi: 10.1016/s0022-3956(00)00024-8
300	Gomes, T. N., Katzmarzyk, P. T., dos Santos, F. K., Souza, M., Pereira, S., & Maia, J. A. R. (2014). Overweight and Obesity in Portuguese Children: Prevalence and Correlates. International Journal of Environmental Research and Public Health, 11(11), 11398-11417. doi: 10.3390/ijerph111111398
301	Gonçalves, R., Rodrigues, H., Novaes, F., Arbol, J., Volchan, E., Coutinho, E. S. F., . . . Ventura, P. (2015). Listening to the heart: A meta-analysis of cognitive behavior therapy impact on the heart rate of patients with anxiety disorders. Journal of Affective Disorders, 172, 231-240. doi: 10.1016/j.jad.2014.09.058
302	Gonzalez-Suarez, C., Worley, A., Grimmer-Somers, K., & Dones, V. (2009). School-Based Interventions on Childhood Obesity A Meta-Analysis. American Journal of Preventive Medicine, 37(5), 418-427. doi: 10.1016/j.amepre.2009.07.012
303	Gordon, E. S., Tucker, P., Burke, S. M., & Carron, A. V. (2013). Effectiveness of Physical Activity Interventions for Preschoolers: A Meta-Analysis. Research Quarterly for Exercise and Sport, 84(3), 287-294. doi: 10.1080/02701367.2013.813894
304	Gordon, R. L., Fehd, H. M., & McCandliss, B. D. (2015). Does Music Training Enhance Literacy Skills? A Meta-Analysis. Frontiers in Psychology, 6. doi: 10.3389/fpsyg.2015.01777
305	Gorman, D. M., & Derzon, J. H. (2002). Behavioral traits and marijuana use and abuse - A meta-analysis of longitudinal studies. Addictive Behaviors, 27(2), 193-206. doi: 10.1016/s0306-4603(00)00177-5
306	Greenman, A. (2015). Rhode Island's Innovative Solutions to Summer Learning Loss. State Education Standard, 15(1), 24-27.
307	Greiffenstein, M. F., & Lees-Haley, P. R. (2007). Neuropsychological correlates of manganese exposure: A meta-analysis. Journal of Clinical and Experimental Neuropsychology, 29(2), 113-126. doi: 10.1080/13803390600781105
308	Gresham, F. M. (2011). Social behavioral assessment and intervention: Observations and impressions. School Psychology Review, 40(2), 275-283.
309	Grgurovic, M., Chapelle, C. A., & Shelley, M. C. (2013). A meta-analysis of effectiveness studies on computer technology-supported language learning. Recall, 25, 165-198. doi: 10.1017/s0958344013000013
310	Grynszpan, O., Weiss, P. L., Perez-Diaz, F., & Gal, E. (2014). Innovative technology- based interventions for autism spectrum disorders: A meta- analysis. Autism, 18(4), 346-361. doi: 10.1177/1362361313476767
311	Guerin, E., Bales, E., Sweet, S., & Fortier, M. (2012). A Meta-Analysis of the Influence of Gender on Self-Determination Theory's Motivational Regulations for Physical Activity. Canadian Psychology-Psychologie Canadienne, 53(4), 291-300. doi: 10.1037/a0030215
312	Gunbas, N. (2015). Students' mathematics word problem-solving achievement in a computer-based story. Journal of Computer Assisted Learning, 31(1), 78-95. doi: 10.1111/jcal.12067
313	Gunter, G. A. (2012). Digital Booktalk: Creating a Community of Avid Readers, One Video at a Time. Computers in the Schools, 29(1-2), 135-156.
314	Guo, Y. R., & Goh, D. H. L. (2015). Affect in Embodied Pedagogical Agents: Meta-Analytic Review. Journal of Educational Computing Research, 53(1), 124-149. doi: 10.1177/0735633115588774
315	Guthrie, J. T., Schafer, W. D., Von Secker, C., & Alban, T. (2000). Contributions of instructional practices to reading achievement in a statewide improvement program. [Article]. Journal of Educational Research, 93(4), 211-225.
316	Haas, M. (2005). Teaching Methods for Secondary Algebra: A Meta-Analysis of Findings. NASSP Bulletin, 89(642), 24-46.
317	Haelermans, C., Ghysels, J., & Prince, F. (2015). A dataset of three educational technology experiments on differentiation, formative testing and feedback. British Journal of Educational Technology, 46(5), 1102-1108. doi: 10.1111/bjet.12334
318	Haesum, L. K. E., Ehlers, L., & Hejlesen, O. K. (2016). Influence of health literacy on outcomes using telehomecare technology: A systematic review. Health Education Journal, 75(1), 72-83. doi: 10.1177/0017896914565489
319	Hagger, M. S., & Chatzisarantis, N. L. D. (2016). The Trans-Contextual Model of Autonomous Motivation in Education: Conceptual and Empirical Issues and Meta-Analysis. Review of Educational Research, 86(2), 360-407. doi: 10.3102/0034654315585005
320	Hahn, R. A., Rammohan, V., Truman, B. I., Milstein, B., Johnson, R. L., Muntañer, C., . . . Abraido-Lanza, A. F. (2014). Effects of full-day kindergarten on the long-term health prospects of children in low-income and racial/ethnic-minority populations: A community guide systematic review. American Journal of Preventive Medicine, 46(3), 312-323. doi: 10.1016/j.amepre.2013.12.003
321	Hall, C., Roberts, G. J., Cho, E., McCulley, L. V., Carroll, M., & Vaughn, S. (2016). Reading instruction for english learners in the middle grades: A meta-analysis. Educational Psychology Review. doi: 10.1007/s10648-016-9372-4
322	Hamade, N., Hodge, W. G., Rakibuz-Zaman, M., & Malvankar-Mehta, M. S. (2016). The Effects of Low-Vision Rehabilitation on Reading Speed and Depression in Age Related Macular Degeneration: A Meta-Analysis. Plos One, 11(7). doi: 10.1371/journal.pone.0159254
323	Hamilton, L. S., McCaffrey, D. F., Stecher, B. M., Klein, S. P., Robyn, A., & Bugliari, D. (2003). Studying large-scale reforms of instructional practice: An example from mathematics and science. Educational Evaluation and Policy Analysis, 25(1), 1-29. doi: 10.3102/01623737025001001
324	Hammersley, M. L., Jones, R. A., & Okely, A. D. (2016). Parent-focused childhood and adolescent overweight and obesity eHealth interventions: A systematic review and meta-analysis. Journal of Medical Internet Research, 18(7), 39-51.
325	Hample, D. (2009). Issue forum: Advances in quantitative analysis: Introduction. Communication Monographs, 76(4), 377-378. doi: 10.1080/03637750903310337
326	Hampton, S. E., & Reiser, R. A. (2004). Effects of a theory-based feedback and consultation process on instruction and learning in college classrooms. Research in Higher Education, 45(5), 497-527. doi: 10.1023/B:RIHE.0000032326.00426.d5
327	Han, H.-R., Kim, J., Lee, J.-E., Hedlin, H. K., Song, H., Song, Y., & Kim, M. T. (2011). Interventions that increase use of Pap tests among ethnic minority women: A meta-analysis. Psycho-Oncology, 20(4), 341-351. doi: 10.1002/pon.1754
328	Harle, M., & Towns, M. (2011). A Review of Spatial Ability Literature, Its Connection to Chemistry, and Implications for Instruction. Journal of Chemical Education, 88(3), 351-360. doi: 10.1021/ed900003n
329	Harrington, N. G., & Noar, S. M. (2012). Reporting standards for studies of tailored interventions. Health Education Research, 27(2), 331-342. doi: 10.1093/her/cyr108
330	Harris, C., Kelly, C., Valentine, J. C., & Muhlenbruck, L. (2000). Making the most of summer school: A meta-analytic and narrative review. Monographs of the Society for Research in Child Development, 65(1), v-118. doi: 10.1111/1540-5834.00058
331	Harris, J., Newcombe, N. S., & Hirsh-Pasek, K. (2013). A New Twist on Studying the Development of Dynamic Spatial Transformations: Mental Paper Folding in Young Children. Mind Brain and Education, 7(1), 49-55. doi: 10.1111/mbe.12007
332	Harrison, R., Birks, Y., Hall, J., Bosanquet, K., Harden, M., & Iedema, R. (2014). The contribution of nurses to incident disclosure: A narrative review. International Journal of Nursing Studies, 51(2), 334-345. doi: 10.1016/j.ijnurstu.2013.07.001
333	Hartmann, M., Bazner, E., Wild, B., Eisler, I., & Herzog, W. (2010). Effects of Interventions Involving the Family in the Treatment of Adult Patients with Chronic Physical Diseases: A Meta-Analysis. Psychotherapy and Psychosomatics, 79(3), 136-148. doi: 10.1159/000286958
334	Harwell, M. (2013). The Impact of Institutional Factors on the Relationship Between High School Mathematics Curricula and College Mathematics Course-Taking and Achievement. Educational Research Quarterly, 36(3), 22-46.
335	Hausmann, M. (2014). Arts versus science - Academic background implicitly activates gender stereotypes on cognitive abilities with threat raising men's (but lowering women's) performance. Intelligence, 46, 235-245. doi: 10.1016/j.intell.2014.07.004
336	Haynie, W. J., III. (2007). Effects of Test Taking on Retention Learning in Technology Education: A Meta-Analysis. Journal of Technology Education, 18(2), 24-36.
337	Hedberg, E. C., & Hedges, L. V. (2014). Reference Values of Within-District Intraclass Correlations of Academic Achievement by District Characteristics: Results From a Meta-Analysis of District-Specific Values. Evaluation Review, 38(6), 546-582. doi: 10.1177/0193841x14554212
338	Henson, R. K. (2006). Book Review: Beyond Significance Testing: Reforming Data Analysis Methods in Behavioral Research. Applied Psychological Measurement, 30(5), 452-455. doi: 10.1177/0146621605284352
339	Henson, R. K., Kogan, L. R., & Vacha-Haase, T. (2001). A reliability generalization study of the Teacher Efficacy Scale and related instruments. Educational and Psychological Measurement, 61(3), 404-420. doi: 10.1177/00131640121971284
340	Heron, N., Kee, F., Cardwell, C., Tully, M. A., Donnelly, M., & Cupples, M. E. (2017). Secondary prevention lifestyle interventions initiated within 90 days after TIA or 'minor' stroke: a systematic review and meta-analysis of rehabilitation programmes. British Journal of General Practice, 67(654), E57-E66. doi: 10.3399/bjgp16X688369
341	Hertz, S. G., & Krettenauer, T. (2016). Does Moral Identity Effectively Predict Moral Behavior?: A Meta-Analysis. Review of General Psychology, 20(2), 129-140. doi: 10.1037/gpr0000062
342	Heymans, M. W., van Tulder, M. W., Esmail, R., Bombardier, C., & Koes, B. W. (2005). Back schools for nonspecific low back pain - A systematic review within the framework of the Cochrane Collaboration Back Review Group. Spine, 30(19), 2153-2163. doi: 10.1097/01.brs.0000182227.33627.15
343	Hirnstein, M., Freund, N., & Hausmann, M. (2012). Gender Stereotyping Enhances Verbal Fluency Performance in Men (and Women). Zeitschrift Fur Psychologie-Journal of Psychology, 220(2), 70-77. doi: 10.1027/2151-2604/a000098
344	Hochwarter, W. (2014). On the merits of student-recruited sampling: Opinions a decade in the making. Journal of Occupational and Organizational Psychology, 87(1), 27-33. doi: 10.1111/joop.12043
345	Hofer, T. P., Bernstein, S. J., DeMonner, S., & Hayward, R. A. (2000). Discussion between reviewers does not improve reliability of peer review of hospital quality. [Article]. Medical Care, 38(2), 152-161. doi: 10.1097/00005650-200002000-00005
346	Hofman, R. H., Hofman, W. H. A., & Gray, J. M. (2015). Three Conjectures about School Effectiveness: An Exploratory Study. Cogent Education, 2(1).
347	Holmes, A. B., & Society for Research on Educational, E. (2013). Effects of Manipulative Use on PK-12 Mathematics Achievement: A Meta-Analysis: Society for Research on Educational Effectiveness.
348	Hong, Y.-C. (2015). Review of Inclusive technology enhanced learning: Overcoming cognitive, physical, emotional and geographic challenges. The Journal of Educational Research, 108(1), 77-78. doi: 10.1080/00220671.2014.981064
349	Hornsey, M. J., Harris, E. A., Bain, P. G., & Fielding, K. S. (2016). Meta-analyses of the determinants and outcomes of belief in climate change. Nature Climate Change, 6(6), 622-+. doi: 10.1038/nclimate2943
350	Hosoda, M., Stone-Romero, E. F., & Coats, G. (2003). The effects of physical attractiveness on job-related outcomes: A meta-analysis of experimental studies. Personnel Psychology, 56(2), 431-462. doi: 10.1111/j.1744-6570.2003.tb00157.x
351	Hu, P. J. H., Clark, T. H. K., & Ma, W. W. (2003). Examining technology acceptance by school teachers: a longitudinal study. Information & Management, 41(2), 227-241. doi: 10.1016/s0378-7206(03)00050-8
352	Hu, Y., Liu, N., Zhang, P., Pan, C., Zhang, Y., Tang, Y., . . . Tang, Z. (2016). Preclinical studies of stem cell transplantation in intracerebral hemorrhage: A systemic review and meta-analysis. Molecular Neurobiology, 53(8), 5269-5277. doi: 10.1007/s12035-015-9441-6
353	Huang, C. J. (2011). Self-concept and academic achievement: A meta-analysis of longitudinal relations. Journal of School Psychology, 49(5), 505-528. doi: 10.1016/j.jsp.2011.07.001
354	Huang, C. J. (2012). Discriminant and incremental validity of self-concept and academic self-efficacy: a meta-analysis. Educational Psychology, 32(6), 777-805. doi: 10.1080/01443410.2012.732386
355	Huang, V. W., Reich, K. M., & Fedorak, R. N. (2014). Distance management of inflammatory bowel disease: Systematic review and meta-analysis. World Journal of Gastroenterology, 20(3), 829-842. doi: 10.3748/wjg.v20.i3.829
356	Huedo-Medina, T. B., Boynton, M. H., Warren, M. R., LaCroix, J. M., Carey, M. P., & Johnson, B. T. (2010). Efficacy of HIV Prevention Interventions in Latin American and Caribbean Nations, 1995-2008: A Meta-Analysis. Aids and Behavior, 14(6), 1237-1251. doi: 10.1007/s10461-010-9763-3
357	Hummel, E., & Randler, C. (2012). Living Animals in the Classroom: A Meta-Analysis on Learning Outcome and a Treatment-Control Study Focusing on Knowledge and Motivation. Journal of Science Education and Technology, 21(1), 95-105. doi: 10.1007/s10956-011-9285-4
358	Hung, C.-M., Hwang, G.-J., & Huang, I. (2012). A Project-Based Digital Storytelling Approach for Improving Students' Learning Motivation, Problem-Solving Competence and Learning Achievement. Educational Technology & Society, 15(4), 368-379.
359	Hunsu, N. J., Adesope, O., & Bayly, D. J. (2016). A meta-analysis of the effects of audience response systems (clicker-based technologies) on cognition and affect. Computers & Education, 94, 102-119. doi: 10.1016/j.compedu.2015.11.013
360	Hutchinson, A. D., & Wilson, C. (2012). Improving nutrition and physical activity in the workplace: a meta-analysis of intervention studies. Health Promotion International, 27(2), 238-249. doi: 10.1093/heapro/dar035
361	Hwang, G. J., Tsai, P. S., Tsai, C. C., & Tseng, J. C. R. (2008). A novel approach for assisting teachers in analyzing student web-searching behaviors. Computers & Education, 51(2), 926-938. doi: 10.1016/j.compedu.2007.09.011
362	Hwang, Y., & Jeong, S. H. (2009). REVISITING THE KNOWLEDGE GAP HYPOTHESIS: A META-ANALYSIS OF THIRTY-FIVE YEARS OF RESEARCH. Journalism & Mass Communication Quarterly, 86(3), 513-532.
363	Hyde, J. S. (2014). Gender similarities and differences. Annual Review of Psychology, 65, 373-398. doi: 10.1146/annurev-psych-010213-115057
364	Hyde, J. S. (2016). Sex and cognition: gender and cognitive functions. Current Opinion in Neurobiology, 38, 53-56. doi: 10.1016/j.conb.2016.02.007
365	Ibrahim, N., Michail, M., & Callaghan, P. (2014). The strengths based approach as a service delivery model for severe mental illness: a meta-analysis of clinical trials. Bmc Psychiatry, 14. doi: 10.1186/s12888-014-0243-6
366	Ilic, D., Jammal, W., Chiarelli, P., Gardiner, R. A., Hughes, S., Stefanovic, D., & Chambers, S. K. (2015). Assessing the effectiveness of decision aids for decision making in prostate cancer testing: a systematic review. Psycho-Oncology, 24(10), 1303-1315. doi: 10.1002/pon.3815
367	Imamura, M., Abrams, P., Bain, C., Buckley, B., Cardozo, L., Cody, J., . . . Vale, L. (2010). Systematic review and economic modelling of the effectiveness and cost-effectiveness of non-surgical treatments for women with stress urinary incontinence. Health Technology Assessment, 14(40), 1-+. doi: 10.3310/hta14400
368	Imamura, M., Cassius, D. A., & Fregni, F. (2009). Fibromyalgia: From treatment to rehabilitation. European Journal of Pain Supplements, 3(S2), 117-122. doi: 10.1016/j.eujps.2009.08.011
369	In'nami, Y., & Koizumi, R. (2009). A meta-analysis of test format effects on reading and listening test performance: Focus on multiple-choice and open-ended formats. Language Testing, 26(2), 219-244. doi: 10.1177/0265532208101006
370	Islam, T. (2014). Household level innovation diffusion model of photo-voltaic (PV) solar cells from stated preference data. Energy Policy, 65, 340-350. doi: 10.1016/j.enpol.2013.10.004
371	Ismail, H. N., & Alexander, J. M. (2005). Learning within scripted and nonscripted peer-tutoring sessions: The Malaysian context. Journal of Educational Research, 99(2), 67-77. doi: 10.3200/joer.99.2.67-77
372	Jacob, R., & Parkinson, J. (2015). The Potential for School-Based Interventions That Target Executive Function to Improve Academic Achievement: A Review. Review of Educational Research, 85(4), 512-552.
373	Jacobs, B. C., Lee, C., O'Toole, D., & Vines, K. (2014). Integrated regional vulnerability assessment of government services to climate change. International Journal of Climate Change Strategies and Management, 6(3), 272-295. doi: 10.1108/ijccsm-12-2012-0071
374	James, L., Brody, D., & Hamilton, Z. (2013). Risk Factors for Domestic Violence During Pregnancy: A Meta-Analytic Review. Violence and Victims, 28(3), 359-380. doi: 10.1891/0886-6708.vv-d-12-00034
375	Jansen, W. J., Ossenkoppele, R., Knol, D. L., Tijms, B. M., Scheltens, P., Verhey, F. R. J., & Visser, P. J. (2015). Prevalence of cerebral amyloid pathology in persons without dementia: A meta-analysis. JAMA: Journal of the American Medical Association, 313(19), 1924-1938. doi: 10.1001/jama.2015.4668
376	Janssen, A. B., & Geiser, C. (2012). Cross-Cultural Differences in Spatial Abilities and Solution Strategies-An Investigation in Cambodia and Germany. Journal of Cross-Cultural Psychology, 43(4), 533-557. doi: 10.1177/0022022111399646
377	Janssen, H., Speare, S., Spratt, N. J., Sena, E. S., Ada, L., Hannan, A. J., . . . Bernhardt, J. (2013). Exploring the efficacy of constraint in animal models of stroke: Meta-analysis and systematic review of the current evidence. Neurorehabilitation and Neural Repair, 27(1), 3-12. doi: 10.1177/1545968312449696
378	Jelleyman, T., & Spencer, N. (2008). Residential mobility in childhood and health outcomes: a systematic review. Journal of Epidemiology and Community Health, 62(7), 584-592. doi: 10.1136/jech.2007.060103
379	Jeong, H., Hmelo-Silver, C. E., & Yu, Y. W. (2014). An examination of CSCL methodological practices and the influence of theoretical frameworks 2005-2009. International Journal of Computer-Supported Collaborative Learning, 9(3), 305-334. doi: 10.1007/s11412-014-9198-3
380	Jeynes, W. H. (2003). A meta-analysis - The effects of parental involvement on minority children's academic achievement. Education and Urban Society, 35(2), 202-218. doi: 10.1177/0013124502239392
381	Jeynes, W. H. (2005). A meta-analysis of the relation of parental involvement to urban elementary school student academic achievement. Urban Education, 40(3), 237-269. doi: 10.1177/0042085905274540
382	Johansson, K., Nuutila, L., Virtanen, H., Katajisto, J., & Salanterä, S. (2005). Preoperative education for orthopaedic patients: Systematic review. Journal of Advanced Nursing, 50(2), 212-223. doi: 10.1111/j.1365-2648.2005.03381.x
383	John-Baptiste, A., Naglie, G., Tomlinson, G., Alibhai, S. M. H., Etchells, E., Cheung, A., . . . Krahn, M. (2004). The effect of English language proficiency on length of stay and in-hospital mortality. Journal of General Internal Medicine, 19(3), 221-228. doi: 10.1111/j.1525-1497.2004.21205.x
384	Johnson, B. T., Scott-Sheldon, L. A. J., & Carey, M. P. (2010). Meta-Synthesis of Health Behavior Change Meta-Analyses. American Journal of Public Health, 100(11), 2193-2198. doi: 10.2105/ajph.2008.155200
385	Johnson, D. W., & Johnson, R. T. (2009). Energizing Learning: The Instructional Power of Conflict. Educational Researcher, 38(1), 37-51. doi: 10.3102/0013189x08330540
386	Johnson, G. (2007). Restricted versus Unrestricted Learning: Synthesis of Recent Meta-Analyses. AACE Journal, 15(3), 267-278.
387	Johnson, R. E. (2003). Aging and the remembering of text. Developmental Review, 23(3), 261-346. doi: 10.1016/s0273-2297(03)00009-1
388	Jonasson, Z. (2005). Meta-analysis of sex differences in rodent models of learning and memory: A review of behavioral and biological data. Neuroscience and Biobehavioral Reviews, 28(8), 811-825. doi: 10.1016/j.neubiorev.2004.10.006
389	Jonsson, A., Gustafson, Y., Schroll, M., Hansen, F. R., Saarela, M., Nygaard, H., . . . Dehlin, O. (2003). Geriatric rehabilitation as an integral part of geriatric medicine in the Nordic countries. Danish Medical Bulletin, 50(4), 439-445.
390	Joronen, K., Aikasalo, A., & Suvitie, A. (2016). Nonphysical effects of exergames on child and adolescent well-being: A comprehensive systematic review. Scandinavian Journal of Caring Sciences. doi: 10.1111/scs.12393
391	Kaartinen, N. E., Knekt, P., Kanerva, N., Valsta, L. M., Eriksson, J. G., Rissanen, H., . . . Mannisto, S. (2016). Dietary carbohydrate quantity and quality in relation to obesity: A pooled analysis of three Finnish population-based studies. Scandinavian Journal of Public Health, 44(4), 385-393. doi: 10.1177/1403494815622860
392	Kablan, Z., Topan, B., & Erkan, B. (2013). The Effectiveness Level of Material Use in Classroom Instruction: A Meta-analysis Study. Kuram Ve Uygulamada Egitim Bilimleri, 13(3), 1638-1644.
393	Kahne, T., Richter, S., Kolodziej, A., Smalla, K. H., Pielot, R., Engler, A., . . . Gundelfinger, E. D. (2016). Proteome rearrangements after auditory learning: high-resolution profiling of synapse-enriched protein fractions from mouse brain. Journal of Neurochemistry, 138(1), 124-138. doi: 10.1111/jnc.13636
394	Kan, P. F., & Windsor, J. (2010). Word Learning in Children With Primary Language Impairment: A Meta-Analysis. Journal of Speech Language and Hearing Research, 53(3), 739-756. doi: 10.1044/1092-4388(2009/08-0248)
395	Kao, C. W., Chen, M. Y., Chen, T. Y., & Lin, P. H. (2016). Effect of psycho-educational interventions on quality of life in patients with implantable cardioverter defibrillators: a meta-analysis of randomized controlled trials. Health and Quality of Life Outcomes, 14. doi: 10.1186/s12955-016-0543-2
396	Karelaia, N., & Hogarth, R. M. (2008). Determinants of Linear Judgment: A Meta-Analysis of Lens Model Studies. Psychological Bulletin, 134(3), 404-426.
397	Karich, A. C., Burns, M. K., & Maki, K. E. (2014). Updated Meta-Analysis of Learner Control Within Educational Technology. Review of Educational Research, 84(3), 392-410. doi: 10.3102/0034654314526064
398	Kasper, S. (2015). Editorial. International Journal of Psychiatry in Clinical Practice, 19(4), 227-227. doi: 10.3109/13651501.2015.1102466
399	Kastner, M., & Straus, S. E. (2008). Clinical decision support tools for osteoporosis disease management: A systematic review of randomized controlled trials. Journal of General Internal Medicine, 23(12), 2095-2105. doi: 10.1007/s11606-008-0812-9
400	Katz, D. L., O'Connell, M., Njike, V. Y., Yeh, M. C., & Nawaz, H. (2008). Strategies for the prevention and control of obesity in the school setting: Systematic review and meta-analysis. International Journal of Obesity, 32(12), 1780-1789. doi: 10.1038/ijo.2008.158
401	Kaufmann, E., Reips, U. D., & Wittmann, W. W. (2013). A Critical Meta-Analysis of Lens Model Studies in Human Judgment and Decision-Making. Plos One, 8(12). doi: 10.1371/journal.pone.0083528
402	Kaul, S., Boyle, K. J., Kuminoff, N. V., Parmeter, C. F., & Pope, J. C. (2013). What can we learn from benefit transfer errors? Evidence from 20 years of research on convergent validity. Journal of Environmental Economics and Management, 66(1), 90-104. doi: 10.1016/j.jeem.2013.03.001
403	Kavookjian, J., Elswick, B. M., & Whetsel, T. (2007). Interventions for being active among individuals with diabetes: A systematic review of the literature. The Diabetes Educator, 33(6), 962-988. doi: 10.1177/0145721707308411
404	Kawabata, Y., Alink, L. R. A., Tseng, W. L., van Ijzendoorn, M. H., & Crick, N. R. (2011). Maternal and paternal parenting styles associated with relational aggression in children and adolescents: A conceptual analysis and meta-analytic review. Developmental Review, 31(4), 240-278. doi: 10.1016/j.dr.2011.08.001
405	Kayis, A. R., Satici, S. A., Yilmaz, M. F., Simsek, D., Ceyhan, E., & Bakioglu, F. (2016). Big five-personality trait and internet addiction: A meta-analytic review. Computers in Human Behavior, 63, 35-40. doi: 10.1016/j.chb.2016.05.012
406	Kepes, S., McDaniel, M. A., Brannick, M. T., & Banks, G. C. (2013). Meta-analytic reviews in the organizational sciences: Two meta-analytic schools on the way to MARS (the Meta-Analytic Reporting Standards). Journal of Business and Psychology, 28(2), 123-143. doi: 10.1007/s10869-013-9300-2
407	Keppell, M., Suddaby, G., & Hard, N. (2015). Assuring Best Practice in Technology-Enhanced Learning Environments. Research in Learning Technology, 23.
408	Keser, H., Uzunboylu, H., & Ozdamli, F. (2011). The trends in technology supported collaborative learning studies in 21st century. World Journal on Educational Technology, 3(2), 103-119.
409	Kesicki, F. (2013). What are the key drivers of MAC curves? A partial-equilibrium modelling approach for the UK. Energy Policy, 58, 142-151. doi: 10.1016/j.enpol.2013.02.043
410	Keys, T. D., Farkas, G., Burchinal, M. R., Duncan, G. J., Vandell, D. L., Li, W. L., . . . Howes, C. (2013). Preschool Center Quality and School Readiness: Quality Effects and Variation by Demographic and Child Characteristics. Child Development, 84(4), 1171-1190. doi: 10.1111/cdev.12048
411	Khambalia, A. Z., Dickinson, S., Hardy, L. L., Gill, T., & Baur, L. A. (2012). A synthesis of existing systematic reviews and meta-analyses of school-based behavioural interventions for controlling and preventing obesity. Obesity Reviews, 13(3), 214-233. doi: 10.1111/j.1467-789X.2011.00947.x
412	Kho, A. Y., Liu, K. P. Y., & Chung, R. C. K. (2014). Meta-analysis on the effect of mental imagery on motor recovery of the hemiplegic upper extremity function. Australian Occupational Therapy Journal, 61(2), 38-48. doi: 10.1111/1440-1630.12084
413	Khodakarami, N., Moradi, A., Mirzaei, H., Farzaneh, F., Yavari, P., & Akbari, M. E. (2014). Frequency of Human Papillumavirus among Women with High-Grade Squamous Intraepithelial Lesions and Invasive Cervical Cancer Attending Shahid Beheshti University of Medical Sciences Clinics, Tehran, Iran. Iranian Journal of Public Health, 43(11), 1563-1568.
414	Kieffer, M. J., Lesaux, N. K., Rivera, M., & Francis, D. J. (2009). Accommodations for English Language Learners Taking Large-Scale Assessments: A Meta-Analysis on Effectiveness and Validity. Review of Educational Research, 79(3), 1168-1201. doi: 10.3102/0034654309332490
415	Kim, J., Park, J. H., & Shin, S. (2016). Effectiveness of simulation-based nursing education depending on fidelity: a meta-analysis. Bmc Medical Education, 16. doi: 10.1186/s12909-016-0672-7
416	King, M. L., Aden, A., Tapa, S., Jumah, R., & Khan, S. (2014). Evidence-Based Stillbirth Prevention Strategies: Combining Empirical and Theoretical Paradigms to Inform Health Planning and Decision-Making. Worldviews on Evidence-Based Nursing, 11(4), 258-265. doi: 10.1111/wvn.12048
417	Kingston, N., & Nash, B. (2015). 'Formative assessment: A meta-analysis and a call for research': Erratum. Educational Measurement: Issues and Practice, 34(2), 55-55. doi: 10.1111/emip.12075
418	Kingston, N. M. (2009). Comparability of Computer- and Paper-Administered Multiple-Choice Tests for K-12 Populations: A Synthesis. Applied Measurement in Education, 22(1), 22-37. doi: 10.1080/08957340802558326
419	Kirk, J. K., Passmore, L. V., Bell, R. A., Narayan, K. M. V., D'Agostino, R. B., Arcury, T. A., & Quandt, S. A. (2008). Disparities in A1C Levels Between Hispanic and Non-Hispanic White Adults With Diabetes A meta-analysis. Diabetes Care, 31(2), 240-246. doi: 10.2337/dc07-0382
420	Kiselica, A. M., Webber, T. A., & Bornovalova, M. A. (2016). Validity of the alcohol purchase task: a meta-analysis. Addiction, 111(5), 806-816. doi: 10.1111/add.13254
421	Klein, M. (2002). Teaching Mathematics in/for New Times: A Poststructuralist Analysis of the Productive Quality of the Pedagogic "Process.". Educational Studies in Mathematics, 50(1), 63-78.
422	Koh, Y., Hegney, D. G., & Drury, V. (2011). Comprehensive systematic review of healthcare workers' perceptions of risk and use of coping strategies towards emerging respiratory infectious diseases. International Journal of Evidence-Based Healthcare, 9(4), 403-419. doi: 10.1111/j.1744-1609.2011.00242.x
423	Kolb, P., Gockel, C., & Werth, L. (2012). The effects of temperature on service employees' customer orientation: an experimental approach. Ergonomics, 55(6), 621-635. doi: 10.1080/00140139.2012.659763
424	Komro, K. A., Tobler, A. L., Delisle, A. L., O'Mara, R. J., & Wagenaar, A. C. (2013). Beyond the clinic: improving child health through evidence-based community development. Bmc Pediatrics, 13. doi: 10.1186/1471-2431-13-172
425	Konstantopoulos, S. (2008). Do small classes reduce the achievement gap between low and high achievers? Evidence from project STAR. Elementary School Journal, 108(4), 275-291. doi: 10.1086/528972
426	Koo, H. J., & Kwon, J. H. (2014). Risk and Protective Factors of Internet Addiction: A Meta-Analysis of Empirical Studies in Korea. Yonsei Medical Journal, 55(6), 1691-1711. doi: 10.3349/ymj.2014.55.6.1691
427	Korterink, J. J., Diederen, K., Benninga, M. A., & Tabbers, M. M. (2015). Epidemiology of pediatric functional abdominal pain disorders: A meta-analysis. PLoS ONE, 10(5).
428	Kostoff, R. N. (2012). Literature-related discovery and innovation - update. Technological Forecasting and Social Change, 79(4), 789-800. doi: 10.1016/j.techfore.2012.02.002
429	Kübler, A., & Birbaumer, N. (2008). Brain-computer interfaces and communication in paralysis: Extinction of goal directed thinking in completely paralysed patients? Clinical Neurophysiology, 119(11), 2658-2666. doi: 10.1016/j.clinph.2008.06.019
430	Küçüktepe, S. E., & Yildiz, N. (2016). Gender Effects on Curriculum Elements Based on Mathematics and Science and Technology Teachers' Opinions: A Meta-Analysis for Turkish Studies. Journal of Education and Training Studies, 4(5), 196-204.
431	Kudielka, B. M., Bellingrath, S., & Von Känel, R. (2008). Circulating fibrinogen but not D-dimer level is associated with vital exhaustion in school teachers. Stress: The International Journal on the Biology of Stress, 11(4), 250-258. doi: 10.1080/10253890701714831
432	Kulinskaya, E., Morgenthaler, S., & Staudte, R. G. (2014). Combining statistical evidence. International Statistical Review, 82(2), 214-242. doi: 10.1111/insr.12037
433	Kuncel, N. R., & Hezlett, S. A. (2007). Standardized tests predict graduate students' success. Science, 315(5815), 1080-1081. doi: 10.1126/science.1136618
434	Kuppens, S., Laurent, L., Heyvaert, M., & Onghena, P. (2013). Associations Between Parental Psychological Control and Relational Aggression in Children and Adolescents: A Multilevel and Sequential Meta-Analysis. Developmental Psychology, 49(9), 1697-1712. doi: 10.1037/a0030740
435	Kuyken, W., Warren, F. C., Taylor, R. S., Whalley, B., Crane, C., Bondolfi, G., . . . Dalgleish, T. (2016). Efficacy of mindfulness-based cognitive therapy in prevention of depressive relapse: An individual patient data meta-analysis from randomized trials. JAMA Psychiatry, 73(6), 565-574. doi: 10.1001/jamapsychiatry.2016.0076
436	Kyriakides, L., Creemers, B., Antoniou, P., & Demetriou, D. (2010). A synthesis of studies searching for school factors: implications for theory and research. British Educational Research Journal, 36(5), 807-830. doi: 10.1080/01411920903165603
437	Ladner-Merz, S. (2014). The goal is to improve learning behaviors. Deutsches Ärzteblatt International, 111(6), 99-99.
438	Lai, M. H., Maniam, T., Chan, L. F., & Ravindran, A. V. (2014). Caught in a Web: A review of Web-based suicide prevention. Journal of Medical Internet Research, 16(1), 170-177. doi: 10.2196/jmir.2973
439	Lai, S. K., Costigan, S. A., Morgan, P. J., Lubans, D. R., Stodden, D. F., Salmon, J., & Barnett, L. M. (2014). Do school-based interventions focusing on physical activity, fitness, or fundamental movement skill competency produce a sustained impact in these outcomes in children and adolescents? A systematic review of follow-up studies. Sports Medicine, 44(1), 67-79. doi: 10.1007/s40279-013-0099-9
440	Laird, Y., Fawkner, S., Kelly, P., McNamee, L., & Niven, A. (2016). The role of social support on physical activity behaviour in adolescent girls: A systematic review and meta-analysis. The International Journal of Behavioral Nutrition and Physical Activity, 13.
441	Lam, P., McNaught, C., & Cheng, K.-F. (2008). Pragmatic Meta-Analytic Studies: Learning the Lessons from Naturalistic Evaluations of Multiple Cases. ALT-J: Research in Learning Technology, 16(2), 61-79.
442	Lambert, L. S. (2007). Review of Beyond significance testing: Reforming data analysis methods in behavioral research. Organizational Research Methods, 10(4), 713-716. doi: 10.1177/1094428107307913
443	Lambrinos, A., Schaink, A. K., Dhalla, I., Krings, T., Casaubon, L. K., Sikich, N., . . . Hill, M. D. (2016). Mechanical thrombectomy in acute ischemic stroke: A systematic review. The Canadian Journal of Neurological Sciences / Le Journal Canadien Des Sciences Neurologiques, 43(4), 455-460. doi: 10.1017/cjn.2016.30
444	Larwin, K., & Larwin, D. (2011). A Meta-Analysis Examining the Impact of Computer-Assisted Instruction on Postsecondary Statistics Education: 40 Years of Research. Journal of Research on Technology in Education, 43(3), 253-278.
445	Laschinger, S., Medves, J., Pulling, C., McGraw, R., Waytuck, B., Harrison, M. B., & Gambeta, K. (2008). Effectiveness of simulation on health profession students' knowledge, skills, confidence and satisfaction. International Journal of Evidence-Based Healthcare, 6(3), 278-302. doi: 10.1111/j.1744-1609.2008.00108.x
446	Lauer, P. A., Akiba, M., Wilkerson, S. B., Apthorp, H. S., Snow, D., & Martin-Glenn, M. L. (2006). Out-of-school-time programs: A meta-analysis of effects for at-risk students. Review of Educational Research, 76(2), 275-313. doi: 10.3102/00346543076002275
447	Laursen, B., Finkelstein, B. D., & Betts, N. T. (2001). A developmental meta-analysis of peer conflict resolution. Developmental Review, 21(4), 423-449. doi: 10.1006/drev.2000.0531
448	Lawton, C. A., & Hatcher, D. W. (2005). Gender differences in integration of images in visuospatial memory. Sex Roles, 53(9-10), 717-725. doi: 10.1007/s11199-005-7736-1
449	Lee, B. K., Patall, E. A., Cawthon, S. W., & Steingut, R. R. (2015). The Effect of Drama-Based Pedagogy on PreK-16 Outcomes: A Meta-Analysis of Research from 1985 to 2012. Review of Educational Research, 85(1), 3-49.
450	Lee, C., Tinsley, C., & Bobko, P. (2003). Cross-cultural variance in goal orientations and their effects. Applied Psychology-an International Review-Psychologie Appliquee-Revue Internationale, 52(2), 272-297. doi: 10.1111/1464-0597.00135
451	Lee, D.-C. A., Pritchard, E., McDermott, F., & Haines, T. P. (2014). Falls Prevention Education for Older Adults during and after Hospitalization: A Systematic Review and Meta-Analysis. Health Education Journal, 73(5), 530-544.
452	Lee, J. (2007). Do national and state assessments converge for educational accountability? A meta-analytic synthesis of multiple measures in Maine and Kentucky. Applied Measurement in Education, 20(2), 171-203.
453	Lee, J. (2008). Is test-driven external accountability effective? Synthesizing the evidence from cross-state causal-comparative and correlational studies. Review of Educational Research, 78(3), 608-644. doi: 10.3102/0034654308324427
454	Lee, Y. C., Yang, H. J., Chen, V. C. H., Lee, W. T., Teng, M. J., Lin, C. H., & Gossop, M. (2016). Meta-analysis of quality of life in children and adolescents with ADHD: By both parent proxy-report and child self-report using PedsQL (TM). Research in Developmental Disabilities, 51-52, 160-172. doi: 10.1016/j.ridd.2015.11.009
455	Lee, Y. H., Waxman, H., Wu, J. Y., Michko, G., & Lin, G. (2013). Revisit the Effect of Teaching and Learning with Technology. Educational Technology & Society, 16(1), 133-146.
456	Lees, J., Manning, N., & Rawlings, B. (2004). A culture of enquiry: Research evidence and the therapeutic community. Psychiatric Quarterly, 75(3), 279-294. doi: 10.1023/B:PSAQ.0000031797.74295.f8
457	Leff, B., & Burton, J. R. (2001). The future history of home care and physician house calls in the United States. Journals of Gerontology Series a-Biological Sciences and Medical Sciences, 56(10), M603-M608.
458	Lejbak, L., Vrbancic, M., & Crossley, M. (2009). The female advantage in object location memory is robust to verbalizability and mode of presentation of test stimuli. Brain and Cognition, 69(1), 148-153. doi: 10.1016/j.bandc.2008.06.006
459	Lekakos, G., Vlachos, P., & Koritos, C. (2014). Green is good but is usability better? Consumer reactions to environmental initiatives in e-banking services. Ethics and Information Technology, 16(2), 103-117. doi: 10.1007/s10676-014-9337-6
460	Lemozy-Cadroy, S., Crognier, S., Gourdy, P., Chauchard, M. C., Chale, J. P., Tauber, J. P., & Hanaire-Broutin, H. (2002). Intensified treatment of type 1 diabetes: Prospective evaluation at one year of a therapeutic patient education programme. Diabetes & Metabolism, 28(4), 287-294.
461	Lennon, R. A. (2000). Improving students' flexibility of closure while presenting biology content. [Article]. American Biology Teacher, 62(3), 177-180.
462	Leue, A., & Lange, S. (2011). Reliability Generalization: An Examination of the Positive Affect and Negative Affect Schedule. Assessment, 18(4), 487-501. doi: 10.1177/1073191110374917
463	Leung, K. C. (2015). Preliminary Empirical Model of Crucial Determinants of Best Practice for Peer Tutoring on Academic Achievement. Journal of Educational Psychology, 107(2), 558-579. doi: 10.1037/a0037698
464	Leuschner, R., Charvet, F., & Rogers, D. S. (2013). A Meta-Analysis of Logistics Customer Service. Journal of Supply Chain Management, 49(1), 47-63. doi: 10.1111/jscm.12000
465	Li, H. L., & Suen, H. K. (2012). The Effects of Test Accommodations for English Language Learners: A Meta-Analysis. Applied Measurement in Education, 25(4), 327-346. doi: 10.1080/08957347.2012.714690
466	Li, H. L., Xiong, Y., Zang, X. J., Kornhaber, M. L., Lyu, Y. S., Chung, K. S., & Suen, H. K. (2016). Peer assessment in the digital age: a meta-analysis comparing peer and teacher ratings. Assessment & Evaluation in Higher Education, 41(2), 245-264. doi: 10.1080/02602938.2014.999746
467	Li, Q., & Ma, X. (2008). Technology in Mathematics Classrooms: A Meta-Analysis of the Recent Literature. Journal on School Educational Technology, 3(4), 34-54.
468	Li, Q., & Ma, X. (2010). A Meta-Analysis of the Effects of Computer Technology on School Students' Mathematics Learning. Educational Psychology Review, 22(3), 215-243.
469	Li, Y., Li, Y. F., & Cao, J. (2012). Factors associated with suicidal behaviors in mainland China: a meta-analysis. Bmc Public Health, 12. doi: 10.1186/1471-2458-12-524
470	Li, Y., Su, Y., Chen, S., Zhang, Y., Zhang, Z., Liu, C., . . . Zheng, N. (2016). The effects of resistance exercise in patients with knee osteoarthritis: A systematic review and meta-analysis. Clinical Rehabilitation, 30(10), 947-959. doi: 10.1177/0269215515610039
471	Liben, L. S., & Coyle, E. F. (2014). Developmental Interventions to Address the STEM Gender Gap: Exploring Intended and Unintended Consequences. In L. S. Liben & R. S. Bigler (Eds.), Role of Gender in Educational Contexts and Outcomes (Vol. 47, pp. 77-115).
472	Lilienfeld, S. O. (2014). The Research Domain Criteria (RDoC): An analysis of methodological and conceptual challenges. Behaviour Research and Therapy, 62, 129-139. doi: 10.1016/j.brat.2014.07.019
473	Lim, J., Yang, Y. P., & Zhong, Y. (2007). Computer-supported collaborative work and learning: A meta-analytic examination of key moderators in experimental GSS research. International Journal of Web-Based Learning and Teaching Technologies, 2(4), 40-71. doi: 10.4018/jwltt.2007100104
474	Lim, R. H., Kobzik, L., & Dahl, M. (2010). Risk for Asthma in Offspring of Asthmatic Mothers versus Fathers: A Meta-Analysis. Plos One, 5(4). doi: 10.1371/journal.pone.0010134
475	Lin, H. F. (2015). Computer-mediated communication (CMC) in L2 oral proficiency development: A meta-analysis. Recall, 27(3), 261-287. doi: 10.1017/s095834401400041x
476	Lin, H. F. (2015). A META-SYNTHESIS OF EMPIRICAL RESEARCH ON THE EFFECTIVENESS OF COMPUTER-MEDIATED COMMUNICATION (CMC) IN SLA. Language Learning & Technology, 19(2), 85-117.
477	Lin, W.-C., Huang, H.-T., & Liou, H.-C. (2013). The Effects of Text-Based SCMC on SLA: A Meta Analysis. Language Learning & Technology, 17(2), 123-142.
478	Lindberg, S. M., Hyde, J. S., Petersen, J. L., & Linn, M. C. (2010). New Trends in Gender and Mathematics Performance: A Meta-Analysis. Psychological Bulletin, 136(6), 1123-1135. doi: 10.1037/a0021276
479	Lindman, A., & Soderholm, P. (2012). Wind power learning rates: A conceptual review and meta-analysis. Energy Economics, 34(3), 754-761. doi: 10.1016/j.eneco.2011.05.007
480	Linton, D. L., Farmer, J. K., & Peterson, E. (2014). Is Peer Interaction Necessary for Optimal Active Learning? Cbe-Life Sciences Education, 13(2), 243-252. doi: 10.1187/cbe.13-10-0201
481	Lista, I., & Sorrentino, G. (2010). Biological mechanisms of physical activity in preventing cognitive decline. Cellular and Molecular Neurobiology, 30(4), 493-503. doi: 10.1007/s10571-009-9488-x
482	Liu, M. L., Wu, L., & Ming, Q. S. (2015). How Does Physical Activity Intervention Improve Self-Esteem and Self-Concept in Children and Adolescents? Evidence from a Meta-Analysis. Plos One, 10(8). doi: 10.1371/journal.pone.0134804
483	Liu, Q., Peng, W. J., Zhang, F., Hu, R., Li, Y. X., & Yan, W. R. (2016). The Effectiveness of Blended Learning in Health Professions: Systematic Review and Meta-Analysis. Journal of Medical Internet Research, 18(1). doi: 10.2196/jmir.4807
484	Lizarraga, M., & Ganuza, J. (2003). Improvement of mental rotation in girls and boys. Sex Roles, 49(5-6), 277-286.
485	Llorens, N. G., Salis, K. L., O'Leary, D. K., & Hayward, J. (2016). A Focus on the Positive: Reasons for Not Engaging in Physical Aggression Against a Dating Partner. Journal of Family Violence, 31(1), 75-83. doi: 10.1007/s10896-015-9750-6
486	Lonsdale, C., Rosenkranz, R. R., Peralta, L. R., Bennie, A., Fahey, P., & Lubans, D. R. (2013). A systematic review and meta-analysis of interventions designed to increase moderate-to-vigorous physical activity in school physical education lessons. Preventive Medicine: An International Journal Devoted to Practice and Theory, 56(2), 152-161. doi: 10.1016/j.ypmed.2012.12.004
487	Lou, Y. (2004). Understanding Process and Affective Factors in Small Group versus Individual Learning with Technology. Journal of Educational Computing Research, 31(4), 337-369.
488	Lou, Y., Abrami, P. C., & d'Apollonia, S. (2001). Small group and individual learning with technology: A meta-analysis. Review of Educational Research, 71(3), 449-521. doi: 10.3102/00346543071003449
489	Luciano, J. V., Martínez, N., Penarrubia-María, M. T., Fernández-Vergel, R., García-Campayo, J., Verduras, C., . . . Serrano-Blanco, A. (2011). 'Effectiveness of a psychoeducational treatment program implemented in general practice for fibromyalgia patients: A randomized controlled trial': Erratum. The Clinical Journal of Pain, 27(6), 559-559. doi: 10.1097/AJP.0b013e318224d136
490	Luckner, H., Moss, J. R., & Gericke, C. A. (2012). Effectiveness of interventions to promote healthy weight in general populations of children and adults: a meta-analysis. European Journal of Public Health, 22(4), 491-497. doi: 10.1093/eurpub/ckr141
491	Lustria, M. L. A., Noar, S. M., Cortese, J., Van Stee, S. K., Glueckauf, R. L., & Lee, J. (2013). A Meta-Analysis of Web-Delivered Tailored Health Behavior Change Interventions. Journal of Health Communication, 18(9), 1039-1069. doi: 10.1080/10810730.2013.768727
492	Lye, J., & Hirschberg, J. (2010). ALCOHOL CONSUMPTION AND HUMAN CAPITAL: A RETROSPECTIVE STUDY OF THE LITERATURE. Journal of Economic Surveys, 24(2), 309-338. doi: 10.1111/j.1467-6419.2009.00616.x
493	Lyman, D. R., Braude, L., George, P., Dougherty, R. H., Daniels, A. S., Ghose, S. S., & Delphin-Rittmon, M. E. (2014). Consumer and Family Psychoeducation: Assessing the Evidence. Psychiatric Services, 65(4), 416-428. doi: 10.1176/appi.ps.201300266
494	Lytton, H. (2000). Toward a model of family-environmental and child-biological influences on development. [Article]. Developmental Review, 20(1), 150-179. doi: 10.1006/drev.1999.0496
495	Macciocchi, S. N., Seel, R. T., & Thompson, N. (2013). The Impact of Mild Traumatic Brain Injury on Cognitive Functioning Following Co-occurring Spinal Cord Injury. Archives of Clinical Neuropsychology, 28(7), 684-691. doi: 10.1093/arclin/act049
496	Mackenzie, C. S., Erickson, J., Deane, F. P., & Wright, M. (2014). Changes in attitudes toward seeking mental health services: A 40-year cross-temporal meta-analysis. Clinical Psychology Review, 34(2), 99-106. doi: 10.1016/j.cpr.2013.12.001
497	Mackinnon, S. P., Smith, S. M., & Carter-Rogers, K. (2015). Multidimensional Self-Esteem and Test Derogation After Negative Feedback. Canadian Journal of Behavioural Science-Revue Canadienne Des Sciences Du Comportement, 47(1), 123-126. doi: 10.1037/a0038364
498	MacLin, O. H., Zimmerman, L. A., & Malpass, R. S. (2005). PC_Eyewitness and the sequential superiority effect: Computer-based lineup administration. Law and Human Behavior, 29(3), 303-321. doi: 10.1007/s10979-005-3319-5
499	MacMillan, H. L. (2010). Commentary: Child maltreatment and physical health: A call to action. Journal of Pediatric Psychology, 35(5), 533-535. doi: 10.1093/jpepsy/jsq017
500	MacMillan, H. L., & Canadian Task Force Preventive, H. (2000). Preventive health care, 2000 update: prevention of child maltreatment. Canadian Medical Association Journal, 163(11), 1451-1458.
501	Macnamara, B. N., Hambrick, D. Z., & Oswald, F. L. (2014). Deliberate Practice and Performance in Music, Games, Sports, Education, and Professions: A Meta-Analysis. Psychological Science, 25(8), 1608-1618. doi: 10.1177/0956797614535810
502	Madsen, A., McKagan, S. B., & Sayre, E. C. (2015). How physics instruction impacts students' beliefs about learning physics: A meta-analysis of 24 studies. Physical Review Special Topics-Physics Education Research, 11(1). doi: 10.1103/PhysRevSTPER.11.010115
503	Mahmood, M. A., Hall, L., & Swanberg, D. L. (2001). Factors affecting information technology usage: A meta-analysis of the empirical literature. Journal of Organizational Computing and Electronic Commerce, 11(2), 107-130. doi: 10.1207/s15327744joce1102_02
504	Maïano, C., Normand, C. L., Salvas, M. C., Moullec, G., & Aimé, A. (2016). Prevalence of school bullying among youth with autism spectrum disorders: A systematic review and meta-analysis. Autism Research, 9(6), 601-615. doi: 10.1002/aur.1568
505	Maki, P., & Hogervorst, E. (2003). HRT and cognitive decline. Best Practice & Research Clinical Endocrinology & Metabolism, 17(1), 105-122. doi: 10.1053/ybeem.2003.237
506	Malouff, J. M., & Thorsteinsson, E. B. (2016). Bias in grading: A meta-analysis of experimental research findings. Australian Journal of Education, 60(3), 245-256. doi: 10.1177/0004944116664618
507	Maniccia, D. M., Davison, K. K., Marshall, S. J., Manganello, J. A., & Dennison, B. A. (2011). A Meta-analysis of Interventions That Target Children's Screen Time for Reduction. Pediatrics, 128(1), E193-E210. doi: 10.1542/peds.2010-2353
508	Manrique-Garcia, E., Sidorchuk, A., Hallqvist, J., & Moradi, T. (2011). Socioeconomic position and incidence of acute myocardial infarction: a meta-analysis. Journal of Epidemiology and Community Health, 65(4), 301-309. doi: 10.1136/jech.2009.104075
509	Mansouri, M., & Lockyer, J. (2007). A meta-analysis of Continuing Medical Education effectiveness. Journal of Continuing Education in the Health Professions, 27(1), 6-15. doi: 10.1002/chp.088
510	Marcell, A. V., Gibbs, S., & Lehmann, H. P. (2016). Brief condom interventions targeting males in clinical settings: a meta-analysis. Contraception, 93(2), 153-163. doi: 10.1016/j.contraception.2015.09.009
511	Marim, C. M., Silva, V., Taminato, M., & Barbosa, D. A. (2013). Effectiveness of educational programs on reducing the burden of caregivers of elderly individuals with dementia: A systematic review. Revista Latino-Americana de Enfermagem, 21(Spec Iss), 265-275.
512	Mark, T. L., Kranzler, H. R., Song, X., Bransberger, P., Poole, V. H., & Crosse, S. (2003). Physicians' opinions about medications to treat alcoholism. Addiction, 98(5), 617-626. doi: 10.1046/j.1360-0443.2003.00377.x
513	Marsh, H. W., & Martin, A. J. (2011). Academic self-concept and academic achievement: Relations and causal ordering. British Journal of Educational Psychology, 81(1), 59-77. doi: 10.1348/000709910x503501
514	Marshall, T., Goldberg, R. W., Braude, L., Dougherty, R. H., Daniels, A. S., Ghose, S. S., . . . Delphin-Rittmon, M. E. (2014). Supported Employment: Assessing the Evidence. Psychiatric Services, 65(1), 16-23. doi: 10.1176/appi.ps.201300262
515	Martin-Gutierrez, J., Saorin, J. L., Martin-Dorta, N., & Contero, M. (2009). Do Video Games Improve Spatial Abilities of Engineering Students? International Journal of Engineering Education, 25(6), 1194-1204.
516	Martins, J., Marques, A., Sarmento, H., & da Costa, F. C. (2015). Adolescents' perspectives on the barriers and facilitators of physical activity: a systematic review of qualitative studies. Health Education Research, 30(5), 742-755. doi: 10.1093/her/cyv042
517	Master, A., Cheryan, S., & Meltzoff, A. N. (2016). Social Group Membership Increases STEM Engagement Among Preschoolers. Developmental Psychology. doi: 10.1037/dev0000195
518	10.1037/dev0000195.supp (Supplemental)
519	Mathias, J. L., & Wheaton, P. (2015). Contribution of brain or biological reserve and cognitive or neural reserve to outcome after TBI: A meta-analysis (prior to 2015). Neuroscience and Biobehavioral Reviews, 55, 573-593. doi: 10.1016/j.neubiorev.2015.06.001
520	Mayer-Haug, K., Read, S., Brinckmann, J., Dew, N., & Grichnik, D. (2013). Entrepreneurial talent and venture performance: A meta-analytic investigation of SMEs. Research Policy, 42(6-7), 1251-1273. doi: 10.1016/j.respol.2013.03.001
521	Mazei, J., Huffmeier, J., Freund, P. A., Stuhlmacher, A. F., Bilke, L., & Hertel, G. (2015). A Meta-Analysis on Gender Differences in Negotiation Outcomes and Their Moderators. Psychological Bulletin, 141(1), 85-104. doi: 10.1037/a0038184
522	Mazzotti, D. R., Guindalini, C., Sosa, A. L., Ferri, C. P., & Tufik, S. (2012). Prevalence and correlates for sleep complaints in older adults in low and middle income countries: A 10/66 Dementia Research Group study. Sleep Medicine, 13(6), 697-702. doi: 10.1016/j.sleep.2012.02.009
523	McAlpine, H., Joubert, L., Martin-Sanchez, F., Merolli, M., & Drummond, K. J. (2015). A systematic review of types and efficacy of online interventions for cancer patients. Patient Education and Counseling, 98(3), 283-295. doi: 10.1016/j.pec.2014.11.002
524	McCarty, C. A., & Weisz, J. R. (2007). Effects of psychotherapy for depression in children and adolescents: What we can (and can't) learn from meta-analysis and component profiling. Journal of the American Academy of Child and Adolescent Psychiatry, 46(7), 879-886. doi: 10.1097/chi.0b013e31805467b3
525	McEachan, R. R. C., Conner, M., Taylor, N. J., & Lawton, R. J. (2011). Prospective prediction of health-related behaviours with the Theory of Planned Behaviour: a meta-analysis. Health Psychology Review, 5(2), 97-144. doi: 10.1080/17437199.2010.521684
526	McElhaney, K. W., Chang, H.-Y., Chiu, J. L., & Linn, M. C. (2015). Evidence for Effective Uses of Dynamic Visualisations in Science Curriculum Materials. Studies in Science Education, 51(1), 49-85.
527	McGee, P., & Reis, A. (2012). Blended Course Design: A Synthesis of Best Practices. Journal of Asynchronous Learning Networks, 16(4), 7-22.
528	McGrath, L. J., Hopkins, W. G., & Hinckson, E. A. (2015). Associations of objectively measured built-environment attributes with youth moderate–vigorous physical activity: A systematic review and meta-analysis. Sports Medicine, 45(6), 841-865. doi: 10.1007/s40279-015-0301-3
529	McNatt, D. B. (2000). Ancient pygmalion joins contemporary management: A meta-analysis of the result. [Article]. Journal of Applied Psychology, 85(2), 314-322. doi: 10.1037/0021-9010.85.2.314
530	McNulty, J., Kim, W., Thurston, T., Kim, J., & Larkey, L. (2016). Interventions to Improve Quality of Life, Well-Being, and Care in Latino Cancer Survivors: A Systematic Literature Review. Oncology Nursing Forum, 43(3), 374-384. doi: 10.1188/16.onf.374-384
531	Means, B., Toyama, Y., Murphy, R. F., & Baki, M. (2013). The Effectiveness of Online and Blended Learning: A Meta-Analysis of the Empirical Literature. Teachers College Record, 115(3).
532	Medley, A., Kennedy, C., O'Reilly, K., & Sweat, M. (2009). EFFECTIVENESS OF PEER EDUCATION INTERVENTIONS FOR HIV PREVENTION IN DEVELOPING COUNTRIES: A SYSTEMATIC REVIEW AND META-ANALYSIS. Aids Education and Prevention, 21(3), 181-206.
533	Mehana, M., & Reynolds, A. J. (2004). School mobility and achievement: a meta-analysis. Children and Youth Services Review, 26(1), 93-119. doi: 10.1016/j.childyouth.2003.11.004
534	Meiser, B., & Halliday, J. L. (2002). What is the impact of genetic counselling in women at increased risk of developing hereditary breast cancer? A meta-analytic review. Social Science & Medicine, 54(10), 1463-1470. doi: 10.1016/s0277-9536(01)00133-2
535	Meneghetti, C., Pazzaglia, F., & De Beni, R. (2011). Spatial mental representations derived from survey and route descriptions: When individuals prefer extrinsic frame of reference. Learning and Individual Differences, 21(2), 150-157. doi: 10.1016/j.lindif.2010.12.003
536	Merchant, Z., Goetz, E. T., Cifuentes, L., Keeney-Kennicutt, W., & Davis, T. J. (2014). Effectiveness of virtual reality-based instruction on students' learning outcomes in K-12 and higher education: A meta-analysis. Computers & Education, 70, 29-40. doi: 10.1016/j.compedu.2013.07.033
537	Metcalf, B., Henley, W., & Wilkin, T. (2012). Effectiveness of intervention on physical activity of children: Systematic review and meta-analysis of controlled trials with objectively measured outcomes (EarlyBird 54). BMJ: British Medical Journal, 345(7876), 1-11.
538	Methe, S. A., Kilgus, S. P., Neiman, C., & Riley-Tillman, T. C. (2012). Meta-Analysis of Interventions for Basic Mathematics Computation in Single-Case Research. Journal of Behavioral Education, 21(3), 230-253.
539	Meyer, E., Abrami, P. C., Wade, C. A., Aslan, O., & Deault, L. (2010). Improving literacy and metacognition with electronic portfolios: Teaching and learning with ePEARL. Computers & Education, 55(1), 84-91. doi: 10.1016/j.compedu.2009.12.005
540	Miake-Lye, I. M., Hempel, S., Ganz, D. A., & Shekelle, P. G. (2013). Inpatient Fall Prevention Programs as a Patient Safety Strategy A Systematic Review. Annals of Internal Medicine, 158(5), 390-+. doi: 10.7326/0003-4819-158-5-201303051-00005
541	Michael, K. D., & Crowley, S. L. (2002). How effective are treatments for child and adolescent depression? A meta-analytic review. Clinical Psychology Review, 22(2), 247-269. doi: 10.1016/s0272-7358(01)00089-7
542	Michener, W. K. (2015). Ecological data sharing. Ecological Informatics, 29, 33-44. doi: 10.1016/j.ecoinf.2015.06.010
543	Michielsen, K., Chersich, M. F., Luchters, S., De Koker, P., Van Rossem, R., & Temmerman, M. (2010). Effectiveness of HIV prevention for youth in subSaharan Africa: systematic review and meta-analysis of randomized and nonrandomized trials. Aids, 24(8), 1193-1202. doi: 10.1097/QAD.0b013e3283384791
544	Mickelson, R. A., Bottia, M. C., & Lambert, R. (2013). Effects of School Racial Composition on K-12 Mathematics Outcomes: A Metaregression Analysis. Review of Educational Research, 83(1), 121-158. doi: 10.3102/0034654312475322
545	Mikk, J., Krips, H., Saalik, U., & Kalk, K. (2016). Relationships Between Student Perception of Teacher-Student Relations and PISA Results in Mathematics and Science. International Journal of Science and Mathematics Education, 14(8), 1437-1454. doi: 10.1007/s10763-015-9669-7
546	Milic, N. M., Masic, S., Milin-Lazovic, J., Trajkovic, G., Bukumiric, Z., Savic, M., . . . Stanisavljevic, D. (2016). The Importance of Medical Students' Attitudes Regarding Cognitive Competence for Teaching Applied Statistics: Multi-Site Study and Meta-Analysis. Plos One, 11(10). doi: 10.1371/journal.pone.0164439
547	Militello, L. K., Gance-Cleveland, B., Aldrich, H., & Kamal, R. (2014). A methodological quality synthesis of systematic reviews on computer-mediated continuing education for healthcare providers. Worldviews on Evidence-Based Nursing, 11(3), 177-186. doi: 10.1111/wvn.12041
548	Miller, A. C., Murray, M. B., Thomson, D. R., & Arbour, M. C. (2016). How consistent are associations between stunting and child development? Evidence from a meta-analysis of associations between stunting and multidimensional child development in fifteen low- and middle-income countries. Public Health Nutrition, 19(8), 1339-1347. doi: 10.1017/s136898001500227x
549	Millet, X., Le Goff, M., Bouisson, J., Dartigues, J.-F., & Amieva, H. (2010). Encoding processes influence word-stem completion priming in Alzheimer's disease: A meta-analysis. Journal of Clinical and Experimental Neuropsychology, 32(5), 494-504. doi: 10.1080/13803390903224936
550	Minami, T., Serlin, R. C., Wampold, B. E., Kircher, J. C., & Brown, G. S. (2008). Using clinical trials to benchmark effects produced in clinical practice. Quality & Quantity, 42(4), 513-525. doi: 10.1007/s11135-006-9057-z
551	Minges, K. E., Chao, A. M., Irwin, M. L., Owen, N., Park, C., Whittemore, R., & Salmon, J. (2016). Classroom Standing Desks and Sedentary Behavior: A Systematic Review. Pediatrics, 137(2). doi: 10.1542/peds.2015-3087
552	Mistry, S. K., & Puthussery, S. (2015). Risk factors of overweight and obesity in childhood and adolescence in South Asian countries: A systematic review of the evidence. Public Health, 129(3), 200-209. doi: 10.1016/j.puhe.2014.12.004
553	Mitchell, J., Skouteris, H., McCabe, M., Ricciardelli, L. A., Milgrom, J., Baur, L. A., . . . Dwyer, G. (2012). Physical Activity in Young Children: A Systematic Review of Parental Influences. Early Child Development and Care, 182(11), 1411-1437.
554	Moe, A. (2016). Teaching motivation and strategies to improve mental rotation abilities. Intelligence, 59, 16-23. doi: 10.1016/j.intell.2016.10.004
555	Moeyaert, M., Maggin, D., & Verkuilen, J. (2016). Reliability, Validity, and Usability of Data Extraction Programs for Single-Case Research Designs. Behavior Modification, 40(6), 874-900. doi: 10.1177/0145445516645763
556	Moffett, N., & Fleisher, S. C. (2013). Matching the Neurobiology of Learning to Teaching Principles. Journal on Excellence in College Teaching, 24(3), 121-151.
557	Möller, I., Krahé, B., Busching, R., & Krause, C. (2012). Efficacy of an intervention to reduce the use of media violence and aggression: An experimental evaluation with adolescents in Germany. Journal of Youth and Adolescence, 41(2), 105-120. doi: 10.1007/s10964-011-9654-6
558	Möller, J., Pohlmann, B., Köller, O., & Marsh, H. W. (2009). A meta-analytic path analysis of the internal/external frame of reference model of academic achievement and academic self-concept. Review of Educational Research, 79(3), 1129-1167. doi: 10.3102/0034654309337522
559	Mookherjee, S., Pheatt, L., Ranji, S. R., & Chou, C. L. (2013). Physical examination education in graduate medical education—A systematic review of the literature. Journal of General Internal Medicine, 28(8), 1090-1099. doi: 10.1007/s11606-013-2380-x
560	Moran, J., Ferdig, R. E., Pearson, P. D., Wardrop, J., & Blomeyer, R. L. (2008). Technology and reading performance in the middle-school grades: A meta-analysis with recommendations for policy and practice. Journal of Literacy Research, 40(1), 6-58. doi: 10.1080/10862960802070483
561	Moran, S. (2010). Review of Creativity and reason in cognitive development. Thinking Skills and Creativity, 5(2), 97-98. doi: 10.1016/j.tsc.2010.02.003
562	Morgan, C., Novak, I., & Badawi, N. (2013). Enriched Environments and Motor Outcomes in Cerebral Palsy: Systematic Review and Meta-analysis. Pediatrics, 132(3), E735-E746. doi: 10.1542/peds.2012-3985
563	Morgan, P. J., Barnett, L. M., Cliff, D. P., Okely, A. D., Scott, H. A., Cohen, K. E., & Lubans, D. R. (2013). Fundamental movement skill interventions in youth: A systematic review and meta-analysis. Pediatrics, 132(5), e1361-e1383. doi: 10.1542/peds.2013-1167
564	Morphy, P., & Graham, S. (2012). Word processing programs and weaker writers/readers: a meta-analysis of research findings. Reading and Writing, 25(3), 641-678. doi: 10.1007/s11145-010-9292-5
565	Morrison, D., Wyke, S., Agur, K., Cameron, E. J., Docking, R. I., MacKenzie, A. M., . . . Mair, F. S. (2014). Digital asthma self-management interventions: A systematic review. Journal of Medical Internet Research, 16(2), 59-78. doi: 10.2196/jmir.2814
566	Mueser, K. T., Deavers, F., Penn, D. L., & Cassisi, J. E. (2013). Psychosocial treatments for schizophrenia. Annual Review of Clinical Psychology, 9, 465-497. doi: 10.1146/annurev-clinpsy-050212-185620
567	Mullen, P. D., Ramirez, G., Strouse, D., Hedges, L. V., & Sogolow, E. (2002). Meta-analysis of the effects of behavioral HIV prevention interventions on the sexual risk behavior of sexually experienced adolescents in controlled studies in the United States. Journal of Acquired Immune Deficiency Syndromes, 30, S94-S105. doi: 10.1097/01.qai.0000019980.12814.df
568	Mulvaney, S. A., Ritterband, L. M., & Bosslet, L. (2011). Mobile Intervention Design in Diabetes: Review and Recommendations. Current Diabetes Reports, 11(6), 486-493. doi: 10.1007/s11892-011-0230-y
569	Mumford, M. D., Steele, L., & Watts, L. L. (2015). Evaluating Ethics Education Programs: A Multilevel Approach. Ethics & Behavior, 25(1), 37-60. doi: 10.1080/10508422.2014.917417
570	Muñoz, R. F., Beardslee, W. R., & Leykin, Y. (2012). Major depression can be prevented. American Psychologist, 67(4), 285-295. doi: 10.1037/a0027666
571	Murad, M. H., Coto-Yglesias, F., Varkey, P., Prokop, L. J., & Murad, A. L. (2010). The effectiveness of self-directed learning in health professions education: A systematic review. Medical Education, 44(11), 1057-1068. doi: 10.1111/j.1365-2923.2010.03750.x
572	Murayama, K., & Elliot, A. J. (2012). The Competition-Performance Relation: A Meta-Analytic Review and Test of the Opposing Processes Model of Competition and Performance. Psychological Bulletin, 138(6), 1035-1070. doi: 10.1037/a0028324
573	Murray, J., Anselmi, L., Gallo, E. A. G., Fleitlich-Bilyk, B., & Bordin, I. A. (2013). Epidemiology of childhood conduct problems in Brazil: Systematic review and meta-analysis. Social Psychiatry and Psychiatric Epidemiology, 48(10), 1527-1538. doi: 10.1007/s00127-013-0695-x
574	Naglieri, J. A., & Rojahn, J. (2001). Gender differences in Planning, Attention, Simultaneous, and Successive (PASS) cognitive processes and achievement. Journal of Educational Psychology, 93(2), 430-437. doi: 10.1037/0022-0663.93.2.430
575	Nah, F. F. H., & Eschenbrenner, B. (2016). Understanding Gender Differences in Media Perceptions of Hedonic Systems: A Comparison of 2D versus 3D Media. Journal of Database Management, 27(3), 23-37. doi: 10.4018/jdm.2016070102
576	Nail-Chiwetalu, B., & Ratner, N. B. (2007). An assessment of the information-seeking abilities and needs of practicing speech-language pathologists. Journal of the Medical Library Association, 95(2), 182-188. doi: 10.3163/1536-5050.95.2.182
577	Nanda, S. K., Rivas, A. L., Trochim, W. M., & Deshler, J. D. (2000). Emphasis on validation in research: A meta-analysis. [Article]. Scientometrics, 48(1), 45-64. doi: 10.1023/a:1005628301541
578	Nazareth, A., Herrera, A., & Pruden, S. M. (2013). Explaining sex differences in mental rotation: role of spatial activity experience. Cognitive Processing, 14(2), 201-204. doi: 10.1007/s10339-013-0542-8
579	Neill, J., Belan, I., & Ried, K. (2006). Effectiveness of non-pharmacological interventions for fatigue in adults with multiple sclerosis, rheumatoid arthritis, or systemic lupus erythematosus: a systematic review. Journal of Advanced Nursing, 56(6), 617-635. doi: 10.1111/j.1365-2648.2006.04054.x
580	Nesbit, J. C., & Adesope, O. O. (2006). Learning with Concept and Knowledge Maps: A Meta-Analysis. Review of Educational Research, 76(3), 413-448.
581	Newcombe, N. S., & Stieff, M. (2012). Six Myths About Spatial Thinking. International Journal of Science Education, 34(6), 955-971. doi: 10.1080/09500693.2011.588728
582	Newman, G., Graham, J., Crall, A., & Laituri, M. (2011). The art and science of multi-scale citizen science support. Ecological Informatics, 6(3-4), 217-227. doi: 10.1016/j.ecoinf.2011.03.002
583	Nicoll-Senft, J. M., & Seider, S. N. (2010). Assessing the Impact of the 4MAT Teaching Model across Multiple Disciplines in Higher Education. College Teaching, 58(1), 19-27.
584	Nieto, R. G., & Castellanos, F. X. (2011). A Meta-Analysis of Neuropsychological Functioning in Patients with Early Onset Schizophrenia and Pediatric Bipolar Disorder. Journal of Clinical Child and Adolescent Psychology, 40(2), 266-280. doi: 10.1080/15374416.2011.546049
585	Nieuwboer, C. C., Fukkink, R. G., & Hermanns, J. M. A. (2013). Online programs as tools to improve parenting: A meta-analytic review. Children and Youth Services Review, 35(11), 1823-1829. doi: 10.1016/j.childyouth.2013.08.008
586	Noll, J. G., & Shenk, C. E. (2010). Introduction to the special issue: The physical health consequences of childhood maltreatment—Implications for public health. Journal of Pediatric Psychology, 35(5), 447-449. doi: 10.1093/jpepsy/jsq013
587	Noltemeyer, A. L., Ward, R. M., & McLoughlin, C. (2015). Relationship Between School Suspension and Student Outcomes: A Meta-Analysis. School Psychology Review, 44(2), 224-240.
588	North, M. S., & Fiske, S. T. (2015). Modern Attitudes Toward Older Adults in the Aging World: A Cross-Cultural Meta-Analysis. Psychological Bulletin, 141(5), 993-1021. doi: 10.1037/a0039469
589	Norton, S., Matthews, F. E., Barnes, D. E., Yaffe, K., & Brayne, C. (2014). Potential for primary prevention of Alzheimer's disease: an analysis of population-based data. Lancet Neurology, 13(8), 788-794.
590	Nunez, J., & Perez, G. (2015). Trends in physical stature across socioeconomic groups of Chilean boys, 1880-1997. Economics & Human Biology, 16, 100-114. doi: 10.1016/j.ehb.2013.12.008
591	Nyoni, J. (2012). Re-Imagining Initial Multiracial Teacher Education (IMTE) Model through the ODL Philosophy: A Critical Qualitative Meta-Synthesis Study. Africa Education Review, 9, S189-S205.
592	O’Neill, T. A., & Allen, N. J. (2014). Team task conflict resolution: An examination of its linkages to team personality composition and team effectiveness outcomes. Group Dynamics: Theory, Research, and Practice, 18(2), 159-173. doi: 10.1037/gdn0000004
593	Oh, P. J., & Kim, J. H. (2016). The Effects of Nonpharmacologic Interventions on Cognitive Function in Patients With Cancer: A Meta-Analysis. Oncology Nursing Forum, 43(5), E205-E217. doi: 10.1188/16.onf.e205-e217
594	Okoye-Johnson, O. (2011). Does Multicultural Education Improve Students' Racial Attitudes? Implications for Closing the Achievement Gap. Journal of Black Studies, 42(8), 1252-1274. doi: 10.1177/0021934711408901
595	Onuoha, R. C., Quintana, D. S., Lyvers, M., & Guastella, A. J. (2016). A Meta-analysis of Theory of Mind in Alcohol Use Disorders. Alcohol and Alcoholism, 51(4), 410-415. doi: 10.1093/alcalc/agv137
596	Oosterhoff, M., Joore, M., & Ferreira, I. (2016). The effects of school-based lifestyle interventions on body mass index and blood pressure: a multivariate multilevel meta-analysis of randomized controlled trials. Obesity Reviews, 17(11), 1131-1153. doi: 10.1111/obr.12446
597	Ortner, T. M., & Sieverding, M. (2008). Where are the gender differences? Male priming boosts spatial skills in women. Sex Roles, 59(3-4), 274-281. doi: 10.1007/s11199-008-9448-9
598	Osler, J. E., II, & Wright, M. A. (2015). Dynamic Neuroscientific Systemology: Using Tri-Squared Meta-Analysis and Innovative Instructional Design to Develop a Novel Distance Education Model for the Systemic Creation of Engaging Online Learning Environments. Journal of Educational Technology, 12(2), 42-55.
599	Otieno, C., Spada, H., Liebler, K., Ludemann, T., Deil, U., & Renkl, A. (2014). Informing about climate change and invasive species: how the presentation of information affects perception of risk, emotions, and learninn. Environmental Education Research, 20(5), 612-638. doi: 10.1080/13504622.2013.833589
600	Owen, K. B., Parker, P. D., Van Zanden, B., MacMillan, F., Astell-Burt, T., & Lonsdale, C. (2016). Physical Activity and School Engagement in Youth: A Systematic Review and Meta-Analysis. Educational Psychologist, 51(2), 129-145.
601	Owiti, J. A., Greenhalgh, T., Sweeney, L., Foster, G. R., & Bhui, K. S. (2015). Illness perceptions and explanatory models of viral hepatitis B & C among immigrants and refugees: a narrative systematic review. Bmc Public Health, 15. doi: 10.1186/s12889-015-14760
602	Özabaci, N. (2011). Cognitive behavioural therapy for violent behaviour in children and adolescents: A meta-analysis. Children and Youth Services Review, 33(10), 1989-1993. doi: 10.1016/j.childyouth.2011.05.027
603	Pahlke, E., Hyde, J. S., & Allison, C. M. (2014). The Effects of Single-Sex Compared With Coeducational Schooling on Students' Performance and Attitudes: A Meta-Analysis. Psychological Bulletin, 140(4), 1042-1072. doi: 10.1037/a0035740
604	Palenchar, M. J., & Heath, R. L. (2007). Strategic risk communication: Adding value to society. Public Relations Review, 33(2), 120-129. doi: 10.1016/j.pubrev.2006.11.014
605	Palmer, T., Van Voorhis, P., Taxman, F. S., & MacKenzie, D. L. (2012). Insights from Ted Palmer: Experimental criminology in a different era: The Academy of Experimental Criminology 2011 Joan McCord Prize lecture. Journal of Experimental Criminology, 8(2), 103-115. doi: 10.1007/s11292-012-9145-0
606	Paradies, Y., Ben, J., Denson, N., Elias, A., Priest, N., Pieterse, A., . . . Gee, G. (2015). Racism as a Determinant of Health: A Systematic Review and Meta-Analysis. Plos One, 10(9). doi: 10.1371/journal.pone.0138511
607	Paraponaris, C., & Sigal, M. (2015). From knowledge to knowing, from boundaries to boundary construction. Journal of Knowledge Management, 19(5), 881-899. doi: 10.1108/jkm-01-2015-0034
608	Park, L. E., Young, A. F., Eastwick, P. W., Troisi, J. D., & Streamer, L. (2016). Desirable but not smart: preference for smarter romantic partners impairs women's STEM outcomes. Journal of Applied Social Psychology, 46(3), 158-179. doi: 10.1111/jasp.12354
609	Park-Higgerson, H. K., Perumean-Chaney, S. E., Bartolucci, A. A., Grimley, D. M., & Singh, K. P. (2008). The evaluation of school-based violence prevention programs: A meta-analysis. Journal of School Health, 78(9), 465-479. doi: 10.1111/j.1746-1561.2008.00332.x
610	Parsons, T. D., Rogers, S. A., Braaten, A. J., Woods, S. P., & Troster, A. I. (2006). Cognitive sequelae of subthalamic nucleus deep brain stimulation in Parkinson's disease: a meta-analysis. Lancet Neurology, 5(7), 578-588. doi: 10.1016/s1474-4422(06)70475-6
611	Patall, E. A., Cooper, H., & Robinson, J. C. (2008). Parent Involvement in Homework: A Research Synthesis. Review of Educational Research, 78(4), 1039-1101.
612	Peadon, E., Rhys-Jones, B., Bower, C., & Elliott, E. J. (2009). Systematic review of interventions for children with Fetal Alcohol Spectrum Disorders. Bmc Pediatrics, 9. doi: 10.1186/1471-2431-9-35
613	Pellegrini, B. J. (2010). MATERIALS WORLD MODULES-2002: A NATIONALLY REPRESENTATIVE EVALUATION OF CLASSROOM GAINS. Journal of Materials Education, 32(5-6), 185-230.
614	Peng, P., & Fuchs, D. (2016). A Meta-Analysis of Working Memory Deficits in Children with Learning Difficulties: Is There a Difference between Verbal Domain and Numerical Domain? Journal of Learning Disabilities, 49(1), 3-20.
615	Peng, P., Namkung, J., Barnes, M., & Sun, C. (2016). A Meta-Analysis of Mathematics and Working Memory: Moderating Effects of Working Memory Domain, Type of Mathematics Skill, and Sample Characteristics. Journal of Educational Psychology, 108(4), 455-473.
616	Pennock-Roman, M., & Rivera, C. (2011). Mean Effects of Test Accommodations for ELLs and Non-ELLs: A Meta-Analysis of Experimental Studies. Educational Measurement: Issues and Practice, 30(3), 10-28.
617	Pergamin-Hight, L., Naim, R., Bakermans-Kranenburg, M. J., Van Ijzendoorn, M. H., & Bar-Haim, Y. (2015). Content specificity of attention bias to threat in anxiety disorders: A meta-analysis. Clinical Psychology Review, 35, 10-18. doi: 10.1016/j.cpr.2014.10.005
618	Perrin, J. M., Stein, M. T., Amler, R. W., Blondis, T. A., Feldman, H. M., Meyer, B. P., . . . Subcomm Attention-Deficit, H. (2001). Clinical practice guideline: Treatment of the school-aged child with attention-deficit/hyperactivity disorder. Pediatrics, 108(4), 1033-1044.
619	Peters, M., Lehmann, W., Takahira, S., Takeuchi, Y., & Jordan, K. (2006). Mental rotation test performance in four cross-cultural samples (N=3367): Overall sex differences and the role of academic program in performance. Cortex, 42(7), 1005-1014. doi: 10.1016/s0010-9452(08)70206-5
620	Petersen, J. (2013). Gender differences in identification of gifted youth and in gifted program participation: A meta-analysis. Contemporary Educational Psychology, 38(4), 342-348. doi: 10.1016/j.cedpsych.2013.07.002
621	Peterson, A. M., Takiya, L., & Finley, R. (2003). Meta-analysis of trials of interventions to improve medication adherence. American Journal of Health-System Pharmacy, 60(7), 657-665.
622	Peterson, R. A. (2001). On the use of college students in social science research: Insights from a second-order meta-anaylsis. Journal of Consumer Research, 28(3), 450-461. doi: 10.1086/323732
623	Petersson, K. M., Forkstam, C., & Ingvar, M. (2004). Artificial Syntactic Violations Activate Broca's Region. Cognitive Science, 28(3), 383-407.
624	Petrova, D., & Garcia-Retamero, R. (2015). Effective Evidence-Based Programs For Preventing Sexually-Transmitted Infections: A Meta-Analysis. Current Hiv Research, 13(5), 432-438.
625	Phillips, N., Amos, T., Kuo, C., Hoare, J., Ipser, J., Thomas, K. G. F., & Stein, D. J. (2016). HIV-Associated Cognitive Impairment in Perinatally Infected Children: A Meta-analysis. Pediatrics, 138(5). doi: 10.1542/peds.2016-0893
626	Picho, K., Rodriguez, A., & Finnie, L. (2013). Exploring the Moderating Role of Context on the Mathematics Performance of Females Under Stereotype Threat: A Meta-Analysis. Journal of Social Psychology, 153(3), 299-333. doi: 10.1080/00224545.2012.737380
627	Pickering, C., Grignon, J., Steven, R., Guitart, D., & Byrne, J. (2015). Publishing Not Perishing: How Research Students Transition from Novice to Knowledgeable Using Systematic Quantitative Literature Reviews. Studies in Higher Education, 40(10), 1756-1769.
628	Pierce, C. A. (2008). Review of Comprehensive Meta-Analysis (Version 2.2.027). Organizational Research Methods, 11(1), 188-191. doi: 10.1177/1094428106296641
629	Pigott, T., Williams, R., & Polanin, J. (2012). Combining individual participant and aggregated data in a meta-analysis with correlational studies. Research Synthesis Methods, 3(4), 257-268. doi: 10.1002/jrsm.1051
630	Pigott, T. D. (2010). A review of three introductory texts for meta-analysis. Research Synthesis Methods, 1(1), 88-96. doi: 10.1002/jrsm.8
631	Pijnenborg, G. H. M., van Donkersgoed, R. J. M., David, A. S., & Aleman, A. (2013). Changes in insight during treatment for psychotic disorders: A meta-analysis. Schizophrenia Research, 144(1-3), 109-117. doi: 10.1016/j.schres.2012.11.018
632	Pinquart, M. (2013). Self-esteem of children and adolescents with chronic illness: A meta-analysis. Child: Care, Health and Development, 39(2), 153-161. doi: 10.1111/j.1365-2214.2012.01397.x
633	Pinquart, M., Duberstein, P. R., & Lyness, J. M. (2007). Effects of psychotherapy and other behavioral interventions on clinically depressed older adults: A meta-analysis. Aging & Mental Health, 11(6), 645-657. doi: 10.1080/13607860701529635
634	Pinquart, M., & Teubert, D. (2010). Effects of Parenting Education With Expectant and New Parents: A Meta-Analysis. Journal of Family Psychology, 24(3), 316-327. doi: 10.1037/a0019691
635	Plonsky, L., & Ziegler, N. (2016). he CALL-SLA interface: Insights from a second-order synthesis. Language Learning & Technology, 20(2), 17-37.
636	Plotnikoff, R. C., Costigan, S. A., Karunamuni, N., & Lubans, D. R. (2013). Social cognitive theories used to explain physical activity behavior in adolescents: A systematic review and meta-analysis. Preventive Medicine: An International Journal Devoted to Practice and Theory, 56(5), 245-253. doi: 10.1016/j.ypmed.2013.01.013
637	Plotnikoff, R. C., Costigan, S. A., Williams, R. L., Hutchesson, M. J., Kennedy, S. G., Robards, S. L., . . . Germov, J. (2015). Effectiveness of interventions targeting physical activity, nutrition and healthy weight for university and college students: A systematic review and meta-analysis. The International Journal of Behavioral Nutrition and Physical Activity, 12.
638	Polimanti, R., Kranzler, H. R., & Gelernter, J. (2016). Phenome-Wide Association Study for Alcohol and Nicotine Risk Alleles in 26394 Women. Neuropsychopharmacology, 41(11), 2688-2696. doi: 10.1038/npp.2016.72
639	Poorolajal, J., & Darvishi, N. (2016). Smoking and Suicide: A Meta-Analysis. Plos One, 11(7). doi: 10.1371/journal.pone.0156348
640	Poorolajal, J., Haghtalab, T., Farhadi, M., & Darvishi, N. (2016). Substance use disorder and risk of suicidal ideation, suicide attempt and suicide death: a meta-analysis. Journal of Public Health, 38(3), E282-E291. doi: 10.1093/pubmed/fdv148
641	Poropat, A. E. (2011). The Eysenckian personality factors and their correlations with academic performance. British Journal of Educational Psychology, 81(1), 41-58. doi: 10.1348/000709910x497671
642	Prevoo, M. J. L., Malda, M., Mesman, J., & van Ijzendoorn, M. H. (2016). Within- and Cross-Language Relations Between Oral Language Proficiency and School Outcomes in Bilingual Children With an Immigrant Background: A Meta-Analytical Study. Review of Educational Research, 86(1), 237-276. doi: 10.3102/0034654315584685
643	Probst, C., Roerecke, M., Behrendt, S., & Rehm, J. (2014). Socioeconomic differences in alcohol-attributable mortality compared with all-cause mortality: a systematic review and meta-analysis. International Journal of Epidemiology, 43(4), 1314-1327. doi: 10.1093/ije/dyu043
644	Probst, C., Roerecke, M., Behrendt, S., & Rehm, J. (2015). Gender differences in socioeconomic inequality of alcohol-attributable mortality: A systematic review and meta-analysis. Drug and Alcohol Review, 34(3), 267-277. doi: 10.1111/dar.12184
645	Prosser, M., & Sze, D. (2014). Problem-based learning: Student learning experiences and outcomes. Clinical Linguistics & Phonetics, 28(1-2), 131-142. doi: 10.3109/02699206.2013.820351
646	Protsiv, M., Rosales-Klintz, S., Bwanga, F., Zwarenstein, M., & Atkins, S. (2016). Blended learning across universities in a South-North-South collaboration: a case study. Health Research Policy and Systems, 14. doi: 10.1186/s12961-016-0136-x
647	Przychodzin, A. M., Marchand-Martella, N. E., Martella, R. C., & Azim, D. (2004). Direct Instruction Mathematics Programs: An Overview and Research Summary. Journal of Direct Instruction, 4(1), 53-84.
648	Pupovac, V., & Fanelli, D. (2015). Scientists Admitting to Plagiarism: A Meta-analysis of Surveys. Science and Engineering Ethics, 21(5), 1331-1352. doi: 10.1007/s11948-014-9600-6
649	Purssell, E., & Collin, J. (2016). Fever phobia: The impact of time and mortality—A systematic review and meta-analysis. International Journal of Nursing Studies, 56, 81-89. doi: 10.1016/j.ijnurstu.2015.11.001
650	Quaiser-Pohl, C., & Lehmann, W. (2002). Girls' spatial abilities: Charting the contributions of experiences and attitudes in different academic groups. British Journal of Educational Psychology, 72, 245-260. doi: 10.1348/000709902158874
651	Quinn, D. M., Lynch, K., Kim, J. S., & Society for Research on Educational, E. (2014). Replicating the Moderating Role of Income Status on Summer School Effects across Subject Areas: A Meta-Analysis: Society for Research on Educational Effectiveness.
652	Rachoin, J. S., Skaf, J., Cerceo, E., Fitzpatrick, E., Milcarek, B., Kupersmith, E., & Scheurer, D. B. (2012). The Impact of Hospitalists on Length of Stay and Costs: Systematic Review and Meta-Analysis. American Journal of Managed Care, 18(1), E23-E28.
653	Rae, A., & Samuels, P. (2011). Web-based Personalised System of Instruction: An effective approach for diverse cohorts with virtual learning environments? Computers & Education, 57(4), 2423-2431. doi: 10.1016/j.compedu.2011.06.003
654	Rafi, A., Samsudin, K. A., & Ismail, A. (2006). On improving spatial ability through computer-mediated engineering drawing instruction. Educational Technology & Society, 9(3), 149-159.
655	Rahimi, B., Vimarlund, V., & Timpka, T. (2009). Health Information System Implementation: A Qualitative Meta-analysis. Journal of Medical Systems, 33(5), 359-368. doi: 10.1007/s10916-008-9198-9
656	Rakes, C. R., Valentine, J. C., McGatha, M. B., & Ronau, R. N. (2010). Methods of Instructional Improvement in Algebra: A Systematic Review and Meta-Analysis. Review of Educational Research, 80(3), 372-400. doi: 10.3102/0034654310374880
657	Rammstedt, B., & Rammsayer, T. H. (2002). Self-estimated intelligence - Gender differences, relationship to psychometric intelligence and moderating effects of level of education. European Psychologist, 7(4), 275-284. doi: 10.1027//1016-9040.7.4.275
658	Ranasinghe, S., Ramesh, S., & Jacobsen, K. H. (2016). Hygiene and mental health among middle school students in India and 11 other countries. Journal of Infection and Public Health, 9(4), 429-435. doi: 10.1016/j.jiph.2015.11.007
659	Randler, C. (2007). Gender differences in morningness-eveningness assessed by self-report questionnaires: A meta-analysis. Personality and Individual Differences, 43(7), 1667-1675. doi: 10.1016/j.paid.2007.05.004
660	Range, L. M., & Jenkins, S. R. (2010). Who Benefits from Pennebaker's Expressive Writing Paradigm? Research Recommendations from Three Gender Theories. Sex Roles, 63(3-4), 149-164. doi: 10.1007/s11199-010-9749-7
661	Ratner, P. A., Bottorff, J. L., Johnson, J. L., Cook, R., & Lovato, C. Y. (2001). A meta-analysis of mammography screening promotion. Cancer Detection and Prevention, 25(2), 147-160.
662	Raven, R. P. J. M., Heiskanen, E., Lovio, R., Hodson, M., & Brohmann, B. (2008). The Contribution of Local Experiments and Negotiation Processes to Field-Level Learning in Emerging (Niche) Technologies: Meta-Analysis of 27 New Energy Projects in Europe. Bulletin of Science, Technology & Society, 28(6), 464-477.
663	Rehkopf, D. H., Domingue, B. W., & Cullen, M. R. (2016). The Geographic Distribution of Genetic Risk as Compared to Social Risk for Chronic Diseases in the United States. Biodemography and Social Biology, 62(1), 126-142. doi: 10.1080/19485565.2016.1141353
664	Reilly, D. (2012). Gender, Culture, and Sex-Typed Cognitive Abilities. Plos One, 7(7). doi: 10.1371/journal.pone.0039904
665	Reilly, D., Neumann, D. L., & Andrews, G. (2015). Sex Differences in Mathematics and Science Achievement: A Meta-Analysis of National Assessment of Educational Progress Assessments. Journal of Educational Psychology, 107(3), 645-662. doi: 10.1037/edu0000012
666	Reinwand, D. A., Crutzen, R., Elfeddali, I., Schneider, F., Schulz, D. N., Smit, E. S., . . . de Vries, H. (2015). Impact of Educational Level on Study Attrition and Evaluation of Web-Based Computer-Tailored Interventions: Results From Seven Randomized Controlled Trials. Journal of Medical Internet Research, 17(10). doi: 10.2196/jmir.4941
667	Reinwein, J. (2012). Does the Modality Effect Exist? and if So, Which Modality Effect? Journal of Psycholinguistic Research, 41(1), 1-32. doi: 10.1007/s10936-011-9180-4
668	Rhoads, M. C., Da Matta, G. B., Larson, N., & Pulos, S. (2014). A meta-analysis of visual feedback for motor learning. Athletic Insight: The Online Journal of Sport Psychology, 6(1), 17-33.
669	Richard, J. F., Schneider, B. H., & Mallet, P. (2012). Revisiting the whole-school approach to bullying: Really looking at the whole school. School Psychology International, 33(3), 263-284. doi: 10.1177/0143034311415906
670	Rimland, J. M., Abraha, I., Dell'Aquila, G., Cruz-Jentoft, A., Soiza, R., Gudmusson, A., . . . Cherubini, A. (2016). Effectiveness of Non-Pharmacological Interventions to Prevent Falls in Older People: A Systematic Overview. The SENATOR Project ONTOP Series. Plos One, 11(8). doi: 10.1371/journal.pone.0161579
671	Roberts, M. J., Perera, M., Lawrentschuk, N., Romanic, D., Papa, N., & Bolton, D. (2015). Globalization of continuing professional development by journal clubs via microblogging: A systematic review. Journal of Medical Internet Research, 17(4). doi: 10.2196/jmir.4194
672	Roblyer, M. D. (2007). A Deconstructed Example of a Type 4 Study: Research to Monitor and Report on Common Uses and Shape Desired Directions. Contemporary Issues in Technology and Teacher Education (CITE Journal), 7(1), 590-598.
673	Rodan, A., Contreras, M. J., Elosua, M. R., & Gimeno, P. (2016). Experimental But Not Sex Differences of a Mental Rotation Training Program on Adolescents. Frontiers in Psychology, 7. doi: 10.3389/fpsyg.2016.01050
674	Roehrig, G., & Garrow, S. (2007). The impact of teacher classroom practices on student achievement during the implementation of a reform-based chemistry curriculum. International Journal of Science Education, 29(14), 1789-1811. doi: 10.1080/09500690601091865
675	Roger, A., & Duffield, J. (2000). Factors underlying persistent gendered option choices in school science and technology in Scotland. Gender and Education, 12(3), 367-383. doi: 10.1080/713668300
676	Roland, L., Fischer, C., Tran, K., Rachakonda, T., Kallogjeri, D., & Lieu, J. E. C. (2016). Quality of Life in Children with Hearing Impairment: Systematic Review and Meta-analysis. Otolaryngology-Head and Neck Surgery, 155(2), 208-219. doi: 10.1177/0194599816640485
677	Rolfe, V. E., & Gray, D. (2011). Are Multimedia Resources Effective in Life Science Education? A Meta-Analysis. Bioscience Education, 18.
678	Rolfhus, E., Clarke, B., Decker, L. E., Williams, C., Dimino, J., & Society for Research on Educational, E. (2013). From Efficacy Trial to Large Scale Effectiveness Trial: A Tier 2 Mathematics Intervention for First Graders with Difficulties in Mathematics: Society for Research on Educational Effectiveness.
679	Rolstad, K., Mahoney, K., & Glass, G. V. (2008). The Big Picture in Bilingual Education: A Meta-Analysis Corrected for Gersten's Coding Error. Journal of Educational Research & Policy Studies, 8(2), 1-15.
680	Rosal, M. C., Olendzki, B., Reed, G. W., Gumieniak, O., Scavron, J., & Ockene, I. (2005). Diabetes self-management among low-income Spanish-speaking patients: A pilot study. Annals of Behavioral Medicine, 29(3), 225-235. doi: 10.1207/s15324796abm2903_9
681	Rosen, Y., & Salomon, G. (2007). The Differential Learning Achievements of Constructivist Technology-Intensive Learning Environments as Compared with Traditional Ones: A Meta-Analysis. Journal of Educational Computing Research, 36(1), 1-14.
682	Rosenthal, R. N. (2006). Current and future drug therapies for alcohol dependence. Journal of Clinical Psychopharmacology, 26, S20-S29. doi: 10.1097/01.jcp.0000246223.94119.cd
683	Rosli, R., Capraro, M. M., & Capraro, R. M. (2014). The Effects of Problem Posing on Student Mathematical Learning: A Meta-Analysis. International Education Studies, 7(13), 227-241.
684	Rosman, F., Alias, N., Siraj, S., Kenayathullah, H. B., Zakaria, A. R., & Darusalam, G. (2013). Potential of video games in learning Bahasa Melayu vocabulary among international university students in Malaysia: A meta analysis of selected journals. TOJET: The Turkish Online Journal of Educational Technology, 12(4), 163-170.
685	Rossano, V., Joy, M., Roselli, T., & Sutinen, E. (2005). A taxonomy for definitions and applications of LOs: A meta-analysis of ICALT papers. Educational Technology & Society, 8(4), 148-160.
686	Roth, B., Becker, N., Romeyke, S., Schafer, S., Domnick, F., & Spinath, F. M. (2015). Intelligence and school grades: A meta-analysis. Intelligence, 53, 118-137. doi: 10.1016/j.intell.2015.09.002
687	Roth, W. M., & Jornet, A. (2015). Situational Awareness as an Instructable and Instructed Matter in Multi-Media Supported Debriefing: a Case Study from Aviation. Computer Supported Cooperative Work-the Journal of Collaborative Computing, 24(5), 461-508. doi: 10.1007/s10606-015-9234-5
688	Rothman, E. F., Reyes, L. M., Johnson, R. M., & LaValley, M. (2012). Does the Alcohol Make Them Do It? Dating Violence Perpetration and Drinking Among Youth. Epidemiologic Reviews, 34(1), 103-119. doi: 10.1093/epirev/mxr027
689	Rottinghaus, P. J., Larson, L. M., & Borgen, F. H. (2003). The relation of self-efficacy and interests: A meta-analysis of 60 samples. Journal of Vocational Behavior, 62(2), 221-236. doi: 10.1016/s0001-8791(02)00039-8
690	Rubie-Davies, C. M., & Rosenthal, R. (2016). Intervening in teachers' expectations: A random effects meta-analytic approach to examining the effectiveness of an intervention. Learning and Individual Differences, 50, 83-92. doi: 10.1016/j.lindif.2016.07.014
691	Ruddy, K. J., Stan, D. L., Bhagra, A., Jurisson, M., & Cheville, A. L. (2017). Alternative Exercise Traditions in Cancer Rehabilitation. Physical Medicine and Rehabilitation Clinics of North America, 28(1), 181-+. doi: 10.1016/j.pmr.2016.08.002
692	Ruiz, M., Goldblatt, P., Morrison, J., Porta, D., Forastiere, F., Hryhorczuk, D., . . . Pikhart, H. (2016). Impact of Low Maternal Education on Early Childhood Overweight and Obesity in Europe. Paediatric and Perinatal Epidemiology, 30(3), 274-284. doi: 10.1111/ppe.12285
693	Ruotsalainen, H., Kyngäs, H., Tammelin, T., & Kääriäinen, M. (2015). Systematic review of physical activity and exercise interventions on body mass indices, subsequent physical activity and psychological symptoms in overweight and obese adolescents. Journal of Advanced Nursing, 71(11), 2461-2477. doi: 10.1111/jan.12696
694	Ruthven, K. (2011). USING INTERNATIONAL STUDY SERIES AND META-ANALYTIC RESEARCH SYNTHESES TO SCOPE PEDAGOGICAL DEVELOPMENT AIMED AT IMPROVING STUDENT ATTITUDE AND ACHIEVEMENT IN SCHOOL MATHEMATICS AND SCIENCE. International Journal of Science and Mathematics Education, 9(2), 419-458.
695	Rye, J., Landenberger, R., & Warner, T. A. (2013). Incorporating Concept Mapping in Project-Based Learning: Lessons from Watershed Investigations. Journal of Science Education and Technology, 22(3), 379-392. doi: 10.1007/s10956-012-9400-1
696	Ryve, A. (2011). Discourse Research in Mathematics Education: A Critical Evaluation of 108 Journal Articles. Journal for Research in Mathematics Education, 42(2), 167-198.
697	Sacerdote, C., Ricceri, F., Rolandsson, O., Baldi, I., Chirlaque, M. D., Feskens, E., . . . Wareham, N. (2012). Lower educational level is a predictor of incident type 2 diabetes in European countries: The EPIC-InterAct study. International Journal of Epidemiology, 41(4), 1162-1173. doi: 10.1093/ije/dys091
698	Saeed, S., Yousafzai, S., Paladino, A., & De Luca, L. M. (2015). Inside-out and outside-in orientations: A meta-analysis of orientation's effects on innovation and firm performance. Industrial Marketing Management, 47, 121-133. doi: 10.1016/j.indmarman.2015.02.037
699	Saks, A. M., & Gruman, J. A. (2014). What Do We Really Know About Employee Engagement? Human Resource Development Quarterly, 25(2), 155-182. doi: 10.1002/hrdq.21187
700	Samamé, C., Martino, D. J., & Strejilevich, S. A. (2013). A quantitative review of neurocognition in euthymic late-life bipolar disorder. Bipolar Disorders, 15(6), 633-644. doi: 10.1111/bdi.12077
701	Santangelo, T., & Graham, S. (2016). A Comprehensive Meta-Analysis of Handwriting Instruction. Educational Psychology Review, 28(2), 225-265.
702	Santos, M. E. C., Chen, A., Taketomi, T., Yamamoto, G., Miyazaki, J., & Kato, H. (2014). Augmented Reality Learning Experiences: Survey of Prototype Design and Evaluation. Ieee Transactions on Learning Technologies, 7(1), 38-56. doi: 10.1109/tlt.2013.37
703	Saper, J. R., & Lake, A. E., III. (2008). Continuous opioid therapy (COT) is rarely advisable for refractory chronic daily headache: Limited efficacy, risks, and proposed guidelines. Headache: The Journal of Head and Face Pain, 48(6), 838-849. doi: 10.1111/j.1526-4610.2008.01153.x
704	Savage, R., & Pompey, Y. (2008). What does the evidence really say about effective literacy teaching? Educational and Child Psychology, 25(3), 21-30.
705	Savelsbergh, E. R., Prins, G. T., Rietbergen, C., Fechner, S., Vaessen, B. E., Draijer, J. M., & Bakker, A. (2016). Effects of innovative science and mathematics teaching on student attitudes and achievement: A meta-analytic study. Educational Research Review, 19, 158-172. doi: 10.1016/j.edurev.2016.07.003
706	Sawyer, K. (2015). A call to action: The challenges of creative teaching and learning. Teachers College Record, 117(10), 1-34.
707	Sbarra, D. A., Law, R. W., & Portley, R. M. (2011). Divorce and Death: A Meta-Analysis and Research Agenda for Clinical, Social, and Health Psychology. Perspectives on Psychological Science, 6(5), 454-474. doi: 10.1177/1745691611414724
708	Sbruzzi, G., Eibel, B., Barbiero, S. M., Petkowicz, R. O., Ribeiro, R. A., Cesa, C. C., . . . Pellanda, L. C. (2013). Educational interventions in childhood obesity: A systematic review with meta-analysis of randomized clinical trials. Preventive Medicine: An International Journal Devoted to Practice and Theory, 56(5), 254-264. doi: 10.1016/j.ypmed.2013.02.024
709	Scali, R. M., Brownlow, S., & Hicks, J. L. (2000). Gender differences in spatial task performance as a function of speed or accuracy orientation. Sex Roles, 43(5-6), 359-376. doi: 10.1023/a:1026699310308
710	Scammell, J., Heaslip, V., & Crowley, E. (2016). Service user involvement in preregistration general nurse education: A systematic review. Journal of Clinical Nursing, 25(1-2), 53-69. doi: 10.1111/jocn.13068
711	Schachter, H. A., King, J., Langford, S., & Moher, D. (2001). How efficacious and safe is short-acting methylphenidate for the treatment of attention-deficit disorder in children and adolescents? A meta-analysis. Canadian Medical Association Journal, 165(11), 1475-1488.
712	Scheerens, J., Witziers, B., & Steen, R. (2013). A Meta-analysis of School Effectiveness Studies. Revista De Educacion(361), 619-645. doi: 10.4438/1988-592x-re-2013-361-235
713	Schipke, D., & Freund, P. A. (2012). A meta-analytic reliability generalization of the Physical Self-Description Questionnaire (PSDQ). Psychology of Sport and Exercise, 13(6), 789-797. doi: 10.1016/j.psychsport.2012.04.012
714	Schlaegel, C., & Koenig, M. (2014). Determinants of Entrepreneurial Intent: A Meta-Analytic Test and Integration of Competing Models. Entrepreneurship Theory and Practice, 38(2), 291-332. doi: 10.1111/etap.12087
715	Schmid, R. F., Bernard, R. M., Borokhovski, E., Tamim, R., Abrami, P. C., Wade, C. A., . . . Lowerison, G. (2009). Technology's Effect on Achievement in Higher Education: A Stage I Meta-Analysis of Classroom Applications. Journal of Computing in Higher Education, 21(2), 95-109.
716	Schmid, R. F., Bernard, R. M., Borokhovski, E., Tamim, R. M., Abrami, P. C., Surkes, M. A., . . . Woods, J. (2014). The effects of technology use in postsecondary education: A meta-analysis of classroom applications. Computers & Education, 72, 271-291. doi: 10.1016/j.compedu.2013.11.002
717	Schneider, B., Ehrhart, K. H., & Ehrhart, M. G. (2002). Understanding high school student leaders II. Peer nominations of leaders and their correlates. Leadership Quarterly, 13(3), 275-299. doi: 10.1016/s1048-9843(02)00100-5
718	Schneider, M., Beeres, K., Coban, L., Merz, S., Susan Schmidt, S., Stricker, J., & De Smedt, B. (2016). Associations of non-symbolic and symbolic numerical magnitude processing with mathematical competence: A meta-analysis. Developmental Science. doi: 10.1111/desc.12372
719	Schoenaker, D., Jackson, C. A., Rowlands, J. V., & Mishra, G. D. (2014). Socioeconomic position, lifestyle factors and age at natural menopause: a systematic review and meta-analyses of studies across six continents. International Journal of Epidemiology, 43(5), 1542-1562. doi: 10.1093/ije/dyu094
720	Schoth, D. E., & Liossi, C. (2016). Biased Interpretation of Ambiguous Information in Patients With Chronic Pain: A Systematic Review and Meta-Analysis of Current Studies. Health Psychology. doi: 10.1037/hea0000342
721	10.1037/hea0000342.supp (Supplemental)
722	Schroeder, C. M., Scott, T. P., Tolson, H., Huang, T. Y., & Lee, Y. H. (2007). A meta-analysis of national research: Effects of teaching strategies on student achievement in science in the United States. Journal of Research in Science Teaching, 44(10), 1436-1460. doi: 10.1002/tea.20212
723	Schroeder, K., Travers, J., & Smaldone, A. (2016). Are School Nurses an Overlooked Resource in Reducing Childhood Obesity? A Systematic Review and Meta-Analysis. Journal of School Health, 86(5), 309-321. doi: 10.1111/josh.12386
724	Schulte-Körne, G. (2016). Mental health problems in a school setting in children and adolescents. Deutsches Ärzteblatt International, 113(11), 183-190.
725	Schutte, N. S., Malouff, J. M., Thorsteinsson, E. B., Bhullar, N., & Rooke, S. E. (2007). A meta-analytic investigation of the relationship between emotional intelligence and health. Personality and Individual Differences, 42(6), 921-933. doi: 10.1016/j.paid.2006.09.003
726	Schwartz, A., Weiner, S. J., Binns-Calvey, A., & Frances, M. (2016). Providers contextualise care more often when they discover patient context by asking: meta-analysis of three primary data sets. Bmj Quality & Safety, 25(3), 159-163. doi: 10.1136/bmjqs-2015-004283
727	Schwenk, T. L. (2015). Resident depression: The tip of a graduate medical education iceberg. JAMA: Journal of the American Medical Association, 314(22), 2357-2358. doi: 10.1001/jama.2015.15408
728	Schwichow, M., Croker, S., Zimmerman, C., Höffler, T., & Härtig, H. (2016). Teaching the control-of-variables strategy: A meta-analysis. Developmental Review, 39, 37-63. doi: 10.1016/j.dr.2015.12.001
729	Schwichow, M., Zimmerman, C., Croker, S., & Hartig, H. (2016). What students learn from hands-on activities. Journal of Research in Science Teaching, 53(7), 980-1002. doi: 10.1002/tea.21320
730	Schyns, B., Felfe, J., & Blank, H. (2007). Is charisma hyper-romanticism? empirical evidence from new data and a meta-analysis. Applied Psychology-an International Review-Psychologie Appliquee-Revue Internationale, 56(4), 505-527. doi: 10.1111/j.1464-0597.2007.00302.x
731	Shachar, M. (2008). Meta-Analysis: The Preferred Method of Choice for the Assessment of Distance Learning Quality Factors. International Review of Research in Open and Distance Learning, 9(3), 1-15.
732	Shakeel, M. D., Anderson, K. P., Wolf, P. J., & Society for Research on Educational, E. (2016). The Participant Effects of Private School Vouchers across the Globe: A Meta-Analytic and Systematic Review: Society for Research on Educational Effectiveness.
733	Shannon, G. D., Alberg, C., Nacul, L., & Pashayan, N. (2014). Preconception Healthcare and Congenital Disorders: Systematic Review of the Effectiveness of Preconception Care Programs in the Prevention of Congenital Disorders. Maternal and Child Health Journal, 18(6), 1354-1379. doi: 10.1007/s10995-013-1370-2
734	Sharma, S., Bottom, W. P., & Elfenbein, H. A. (2013). On the role of personality, cognitive ability, and emotional intelligence in predicting negotiation outcomes: A meta-analysis. Organizational Psychology Review, 3(4), 293-336. doi: 10.1177/2041386613505857
735	Sharp, L. K., Bashook, P. G., Lipsky, M. S., Horowitz, S. D., & Miller, S. H. (2002). Specialty board certification and clinical outcomes: The missing link. Academic Medicine, 77(6), 534-542. doi: 10.1097/00001888-200206000-00011
736	Shaughnessy, M. F. (2004). An Interview with Herb Walberg. North American Journal of Psychology, 6(3), 445-456.
737	Shaw, J. R., Adams, C. L., & Bonnett, B. N. (2004). What can veterinarians learn from studies of physician-patient communication about veterinarian-client-patient communication? Javma-Journal of the American Veterinary Medical Association, 224(5), 676-684. doi: 10.2460/javma.2004.224.676
738	Shepperd, M., Bowes, D., & Hall, T. (2014). Researcher Bias: The Use of Machine Learning in Software Defect Prediction. Ieee Transactions on Software Engineering, 40(6), 603-616. doi: 10.1109/tse.2014.2322358
739	Sherar, L. B., Griffin, T. P., Ekelund, U., Cooper, A. R., Esliger, D. W., van Sluijs, E. M. F., . . . Page, A. S. (2016). Association between maternal education and objectively measured physical activity and sedentary time in adolescents. Journal of Epidemiology and Community Health, 70(6), 541-548. doi: 10.1136/jech-2015-205763
740	Shin, S., Park, J. H., & Kim, J. H. (2015). Effectiveness of patient simulation in nursing education: Meta-analysis. Nurse Education Today, 35(1), 176-182. doi: 10.1016/j.nedt.2014.09.009
741	Shipley, T. F., Tikoff, B., Ormand, C., & Manduca, C. (2013). Structural geology practice and learning, from the perspective of cognitive science. Journal of Structural Geology, 54, 72-84. doi: 10.1016/j.jsg.2013.07.005
742	Shymansky, J. A., Kyle, W. C., Jr., & Alport, J. M. (2003). The Effects of New Science Curricula on Student Performance. Journal of Research in Science Teaching, 40(1), S68-S85.
743	Siddiqui, F., Bae, K., Langer, C. J., Coyne, J. C., Gamerman, V., Komaki, R., . . . Movsas, B. (2010). The Influence of Gender, Race, and Marital Status on Survival in Lung Cancer Patients Analysis of Radiation Therapy Oncology Group Trials. Journal of Thoracic Oncology, 5(5), 631-639. doi: 10.1097/JTO.0b013e3181d5e46a
744	Siedentop, D. L. (2009). National Plan for Physical Activity: Education Sector. Journal of Physical Activity & Health, 6, S168-S180.
745	Signorella, M. L., Hayes, A. R., & Li, Y. (2013). A meta-analytic critique of Mael et al.’s (2005) review of single-sex schooling. Sex Roles, 69(7-8), 423-441. doi: 10.1007/s11199-013-0288-x
746	Sims, J., Scarborough, P., & Foster, C. (2015). The Effectiveness of Interventions on Sustained Childhood Physical Activity: A Systematic Review and Meta-Analysis of Controlled Studies. Plos One, 10(7). doi: 10.1371/journal.pone.0132935
747	Sitzmann, T., Brown, K. G., Casper, W. J., Ely, K., & Zimmerman, R. D. (2008). A review and meta-analysis of the nomological network of trainee reactions. Journal of Applied Psychology, 93(2), 280-295. doi: 10.1037/0021-9010.93.2.280
748	Skinner, C. H., Williams, R. L., & Neddenriep, C. E. (2004). Using interdependent group-oriented reinforcement to enhance academic performance in general education classrooms. School Psychology Review, 33(3), 384-397.
749	Smaldino, P. E., & McElreath, R. (2016). The natural selection of bad science. Royal Society Open Science, 3(9). doi: 10.1098/rsos.160384
750	Smith, J., Forster, A., Young, J., & Cochrane Grp Information, P. (2009). Cochrane review: information provision for stroke patients and their caregivers. Clinical Rehabilitation, 23(3), 195-206. doi: 10.1177/0269215508092820
751	Smith, S. M., & Vela, E. (2001). Environmental context-dependent memory: A review and meta-analysis. Psychonomic Bulletin & Review, 8(2), 203-220. doi: 10.3758/bf03196157
752	Smith, T. M., Desimone, L. M., Zeidner, T. L., Dunn, A. C., Bhatt, M., & Rumyantseva, N. L. (2007). Inquiry-oriented instruction in science: Who teaches that way? Educational Evaluation and Policy Analysis, 29(3), 169-199. doi: 10.3102/0162373707306025
753	Smith, W. R. (2000). Evidence for the effectiveness of techniques to change physician behavior. Chest, 118(2), 8S-17S. doi: 10.1378/chest.118.2_suppl.8S
754	Smith-Turchyn, J., Morgan, A., & Richardson, J. (2016). The Effectiveness of Group-based Self-management Programmes to Improve Physical and Psychological Outcomes in Patients with Cancer: a Systematic Review and Meta-analysis of Randomised Controlled Trials. Clinical Oncology, 28(5), 292-305. doi: 10.1016/j.clon.2015.10.003
755	Snethen, J. A., Broome, M. E., Treisman, P., Castro, E., & Kelber, S. T. (2016). Effective Weight Loss for Children: A Meta-analysis of Intervention Studies 2002-2015. Worldviews on Evidence-Based Nursing, 13(4), 294-302. doi: 10.1111/wvn.12156
756	Snitz, B. E., MacDonald, A. W., & Carter, C. S. (2006). Cognitive deficits in unaffected first-degree relatives of schizophrenia patients: A meta-analytic review of putative endophenotypes. Schizophrenia Bulletin, 32(1), 179-194. doi: 10.1093/schbul/sbi048
757	Sobol-Goldberg, S., Rabinowitz, J., & Gross, R. (2013). School-based obesity prevention programs: A meta-analysis of randomized controlled trials. Obesity, 21(12), 2422-2428. doi: 10.1002/oby.20515
758	Sokolowski, A. (2015). The Effects of Mathematical Modelling on Students' Achievement-Meta-Analysis of Research. IAFOR Journal of Education, 3(1), 93-114.
759	Somech, A., & Drach-Zahavy, A. (2000). Understanding extra-role behavior in schools: the relationships between job satisfaction, sense of efficacy, and teachers' extra-role behavior. Teaching and Teacher Education, 16(5-6), 649-659. doi: 10.1016/s0742-051x(00)00012-3
760	Sømhovd, M. J., Hansen, B. M., Brok, J., Esbjørn, B. H., & Greisen, G. (2012). Anxiety in adolescents born preterm or with very low birthweight: A meta-analysis of case–control studies. Developmental Medicine & Child Neurology, 54(11), 988-994. doi: 10.1111/j.1469-8749.2012.04407.x
761	Sonego, M., Pellegrin, M. C., Becker, G., & Lazzerini, M. (2015). Risk factors for mortality from acute lower respiratory infections (ALRI) in children under five years of age in low and middle-income countries: A systematic review and meta-analysis of observational studies. PLoS ONE, 10(1).
762	Soter, A. O., Wilkinson, I. A., Murphy, P. K., Rudge, L., Reninger, K., & Edwards, M. (2008). What the Discourse Tells Us: Talk and Indicators of High-Level Comprehension. International Journal of Educational Research, 47(6), 372-391.
763	Spataro, P., Saraulli, D., Cestari, V., Costanzi, M., Sciarretta, A., & Rossi-Arnaud, C. (2016). Implicit memory in schizophrenia: a meta-analysis. Comprehensive Psychiatry, 69, 136-144. doi: 10.1016/j.comppsych.2016.05.013
764	Spurling, G. K., Mansfield, P. R., Montgomery, B. D., Lexchin, J., Doust, J., Othman, N., & Vitry, A. I. (2010). Information from Pharmaceutical Companies and the Quality, Quantity, and Cost of Physicians' Prescribing: A Systematic Review. Plos Medicine, 7(10). doi: 10.1371/journal.pmed.1000352
765	Staggs, G. D., Larson, L. M., & Borgen, F. H. (2007). Convergence of personality and interests: Meta-analysis of the multidimensional personality questionnaire and the strong interest inventory. Journal of Career Assessment, 15(4), 423-445. doi: 10.1177/1069072707305760
766	Stalpers, D., de Brouwer, B. J. M., Kaljouw, M. J., & Schuurmans, M. J. (2015). Associations between characteristics of the nurse work environment and five nurse-sensitive patient outcomes in hospitals: A systematic review of literature. International Journal of Nursing Studies, 52(4), 817-835. doi: 10.1016/j.ijnurstu.2015.01.005
767	Stamovlasis, D., Dimos, A., & Tsaparlis, G. (2006). A study of group interaction processes in learning lower secondary physics. Journal of Research in Science Teaching, 43(6), 556-576. doi: 10.1002/tea.20134
768	Stearman, E. J., & Durso, F. T. (2016). Vigilance in a Dynamic Environment. Journal of Experimental Psychology-Applied, 22(1), 107-123. doi: 10.1037/xap0000075
769	Steed, L., Lankester, J., Barnard, M., Earle, K., Hurel, S., & Newman, S. (2005). Evaluation of the UCL diabetes self-management programme (UCL-DSMP): A randomized controlled trial. Journal of Health Psychology, 10(2), 261-276. doi: 10.1177/1359105305049775
770	Steele, E., Bialocerkowski, A., & Grimmer, K. (2003). The postural effects of load carriage on young people - a systematic review. Bmc Musculoskeletal Disorders, 4. doi: 10.1186/1471-2474-4-12
771	Steenbergen-Hu, S., & Cooper, H. (2013). A Meta-Analysis of the Effectiveness of Intelligent Tutoring Systems on K-12 Students' Mathematical Learning. Journal of Educational Psychology, 105(4), 970-987. doi: 10.1037/a0032447
772	Steenbergen-Hu, S., & Cooper, H. (2014). Meta-Analysis of the Effectiveness of Intelligent Tutoring Systems on College Students' Academic Learning. Journal of Educational Psychology, 106(2), 331-347. doi: 10.1037/a0034752
773	Sterdt, E., Liersch, S., & Walter, U. (2014). Correlates of physical activity of children and adolescents: A systematic review of reviews. Health Education Journal, 73(1), 72-89. doi: 10.1177/0017896912469578
774	Stevenson, M. D., Scope, A., Sutcliffe, P. A., Booth, A., Slade, P., Parry, G., . . . Postnatal Depression Advisory, G. (2010). Group cognitive behavioural therapy for postnatal depression: a systematic review of clinical effectiveness, cost-effectiveness and value of information analyses. Health Technology Assessment, 14(44), IX-+. doi: 10.3310/hta14440
775	Stewart, G. B., & Schmid, C. H. (2015). Lessons from meta-analysis in ecology and evolution: The need for trans-disciplinary evidence synthesis methodologies. Research Synthesis Methods, 6(2), 109-110. doi: 10.1002/jrsm.1152
776	Stine, L. (2010). Basically Unheard: Developmental Writers and the Conversation on Online Learning. Teaching English in the Two-Year College, 38(2), 132-148.
777	Stockard, J. (2013). Merging the accountability and scientific research requirements of the No Child Left Behind Act: using cohort control groups. Quality & Quantity, 47(4), 2225-2257. doi: 10.1007/s11135-011-9652-5
778	Stoet, G., & Geary, D. C. (2012). Can Stereotype Threat Explain the Gender Gap in Mathematics Performance and Achievement? Review of General Psychology, 16(1), 93-102. doi: 10.1037/a0026617
779	Stoet, G., & Geary, D. C. (2015). Sex differences in academic achievement are not related to political, economic, or social equality. Intelligence, 48, 137-151. doi: 10.1016/j.intell.2014.11.006
780	Stolarchuk, E., & Fisher, D. (2001). An investigation of teacher-student interpersonal behavior in science classrooms using laptop computers. Journal of Educational Computing Research, 24(1), 41-55.
781	Stoltenborgh, M., Bakermans-Kranenburg, M. J., van Ijzendoorn, M. H., & Alink, L. R. A. (2013). Cultural-geographical differences in the occurrence of child physical abuse? A meta-analysis of global prevalence. International Journal of Psychology, 48(2), 81-94. doi: 10.1080/00207594.2012.697165
782	Strayhorn, J. M. (2004). Stimulus seeking children. Journal of the American Academy of Child & Adolescent Psychiatry, 43(7), 789-790. doi: 10.1097/01.chi.0000128829.31782.61
783	Strøm, H. K., Adolfsen, F., Fossum, S., Kaiser, S., & Martinussen, M. (2014). Effectiveness of school-based preventive interventions on adolescent alcohol use: A meta-analysis of randomized controlled trials. Substance Abuse Treatment, Prevention, and Policy, 9.
784	Su, R., & Rounds, J. (2015). All STEM fields are not created equal: People and things interests explain gender disparities across STEM fields. Frontiers in Psychology, 6.
785	Sudfeld, C. R., McCoy, D. C., Danaei, G., Fink, G., Ezzati, M., Andrews, K. G., & Fawzi, W. W. (2015). Linear Growth and Child Development in Low- and Middle-Income Countries: A Meta-Analysis. Pediatrics, 135(5), E1266-E1275. doi: 10.1542/peds.2014-3111
786	Sudkamp, A., Kaiser, J., & Moller, J. (2012). Accuracy of Teachers' Judgments of Students' Academic Achievement: A Meta-Analysis. Journal of Educational Psychology, 104(3), 743-762. doi: 10.1037/a0027627
787	Suggate, S. P. (2010). Why What We Teach Depends on when: Grade and Reading Intervention Modality Moderate Effect Size. Developmental Psychology, 46(6), 1556-1579.
788	Šumak, B., Hericko, M., & Pušnik, M. (2011). A meta-analysis of e-learning technology acceptance: The role of user types and e-learning technology types. Computers in Human Behavior, 27(6), 2067-2077. doi: 10.1016/j.chb.2011.08.005
789	Sumner, S. A., Mercy, J. A., Dahlberg, L. L., Hillis, S. D., Klevens, J., & Houry, D. (2015). Violence in the United States: Status, challenges, and opportunities. JAMA: Journal of the American Medical Association, 314(5), 478-488. doi: 10.1001/jama.2015.8371
790	Sun, X. Y., Chen, M. T., & Chan, K. L. (2016). A meta-analysis of the impacts of internal migration on child health outcomes in China. Bmc Public Health, 16. doi: 10.1186/s12889-016-2738-1
791	Surrette, T. N., & Johnson, C. C. (2015). Assessing the Ability of an Online Environment to Facilitate the Critical Features of Teacher Professional Development. School Science and Mathematics, 115(6), 260-270.
792	Syzmanowicz, A., & Furnham, A. (2011). Gender differences in self-estimates of general, mathematical, spatial and verbal intelligence: Four meta analyses. Learning and Individual Differences, 21(5), 493-504. doi: 10.1016/j.lindif.2011.07.001
793	Taconis, R., Ferguson-Hessler, M. G. M., & Broekkamp, H. (2001). Teaching science problem solving: An overview of experimental work. Journal of Research in Science Teaching, 38(4), 442-468. doi: 10.1002/tea.1013
794	Taheri, S. A., & Welsh, B. C. (2016). After-School Programs for Delinquency Prevention: A Systematic Review and Meta-Analysis. Youth Violence and Juvenile Justice, 14(3), 272-290. doi: 10.1177/1541204014567542
795	Takacs, Z. K., Swart, E. K., & Bus, A. G. (2015). Benefits and Pitfalls of Multimedia and Interactive Features in Technology-Enhanced Storybooks: A Meta-Analysis. Review of Educational Research, 85(4), 698-739. doi: 10.3102/0034654314566989
796	Tamim, R. M., Bernard, R. M., Borokhovski, E., Abrami, P. C., & Schmid, R. F. (2011). What Forty Years of Research Says About the Impact of Technology on Learning: A Second-Order Meta-Analysis and Validation Study. Review of Educational Research, 81(1), 4-28. doi: 10.3102/0034654310393361
797	Tan, I. G. C., Sharan, S., & Lee, C. K. E. (2007). Group investigation effects on achievement, motivation, and perceptions of students in Singapore. Journal of Educational Research, 100(3), 142-154. doi: 10.3200/joer.100.3.142-154
798	Tan, J. Y., Chen, J. X., Liu, X. L., Zhang, Q., Zhang, M., Mei, L. J., & Lin, R. (2012). A Meta-Analysis on the Impact of Disease-Specific Education Programs on Health Outcomes for Patients with Chronic Obstructive Pulmonary Disease. Geriatric Nursing, 33(4), 280-296. doi: 10.1016/j.gerinurse.2012.03.001
799	Tang, B. H., Liu, X., Liu, Y., Xue, C., & Zhang, L. L. (2014). A meta-analysis of risk factors for depression in adults and children after natural disasters. Bmc Public Health, 14. doi: 10.1186/1471-2458-14-623
800	Tanner-Smith, E. E., Steinka-Fry, K. T., Hennessy, E. A., Lipsey, M. W., & Winters, K. C. (2015). Can Brief Alcohol Interventions for Youth Also Address Concurrent Illicit Drug Use? Results from a Meta-analysis. Journal of Youth and Adolescence, 44(5), 1011-1023. doi: 10.1007/s10964-015-0252-x
801	Taylor, A. M. (2014). The Value of SCMC in SLA: Comments on Lin, Huang & Liou (2013). Language Learning & Technology, 18(3), 1-4.
802	Taylor, B. J., Heath, A. L. M., Galland, B. C., Gray, A. R., Lawrence, J. A., Sayers, R. M., . . . Taylor, R. W. (2011). Prevention of Overweight in Infancy (POI.nz) study: a randomised controlled trial of sleep, food and activity interventions for preventing overweight from birth. Bmc Public Health, 11. doi: 10.1186/1471-2458-11-942
803	Taylor, G., Jungert, T., Mageau, G. A., Schattke, K., Dedic, H., Rosenfield, S., & Koestner, R. (2014). A self-determination theory approach to predicting school achievement over time: the unique role of intrinsic motivation. Contemporary Educational Psychology, 39(4), 342-358. doi: 10.1016/j.cedpsych.2014.08.002
804	Taylor, J., Kowalski, S., Stuhlsatz, M., Wilson, C., Spybrook, J., & Society for Research on Educational, E. (2013). Investigating the File Drawer Problem in Causal Effects Studies in Science Education: Society for Research on Educational Effectiveness.
805	Taylor, R. S., Brown, A., Ebrahim, S., Jolliffe, J., Noorani, H., Rees, K., . . . Oldridge, N. (2004). Exercise-based rehabilitation for patients with coronary heart disease: Systematic review and meta-analysis of randomized controlled trials. American Journal of Medicine, 116(10), 682-692. doi: 10.1016/j.amjmed.2004.01.009
806	te Nijenhuis, J., van Vianen, A. E. M., & van der Flier, H. (2007). Score Gains on "g"-Loaded Tests: No "g". Intelligence, 35(3), 283-300.
807	Tekbiyik, A., & Akdeniz, A. R. (2010). A Meta-Analytical Investigation of the Influence of Computer Assisted Instruction on Achievement in Science. Asia-Pacific Forum on Science Learning and Teaching, 11(2).
808	Telep, C. W., & Weisburd, D. (2014). Generating knowledge: a case study of the National Policing Improvement Agency program on systematic reviews in policing. Journal of Experimental Criminology, 10(4), 371-398. doi: 10.1007/s11292-014-9206-7
809	Tellez-Zenteno, J. F. (2011). Review of How to read a paper, the basics of evidence-based medicine. Fourth edition. The Canadian Journal of Neurological Sciences / Le Journal Canadien Des Sciences Neurologiques, 38(1), 184-185. doi: 10.1017/s0317167100118372
810	Templeton, T. N., Neel, R. S., & Blood, E. (2008). Meta-Analysis of Math Interventions for Students With Emotional and Behavioral Disorders. Journal of Emotional and Behavioral Disorders, 16(4), 226-239. doi: 10.1177/1063426608321691
811	Teng, Z. J., Liu, Y. L., & Guo, C. (2015). A meta-analysis of the relationship between self-esteem and aggression among Chinese students. Aggression and Violent Behavior, 21, 45-54. doi: 10.1016/j.avb.2015.01.005
812	Thomaes, K., de Kloet, C., Wilker, S., El-Hage, W., Schäfer, I., Kleim, B., . . . van Zuiden, M. (2016). Investigating biological traces of traumatic stress in changing societies: Challenges and directions from the ESTSS Task Force on Neurobiology. European Journal of Psychotraumatology, 7.
813	Thomas, P., Bracken, P., & Timimi, S. (2012). The anomalies of evidence-based medicine in psychiatry: Time to rethink the basis of mental health practice. Mental Health Review Journal, 17(3), 152-162. doi: 10.1108/13619321211287265
814	Thomas, T., Alexander, K., Jackson, R., & Abrami, P. C. (2013). THE DIFFERENTIAL EFFECTS OF INTERACTIVE VERSUS DIDACTIC PEDAGOGY USING COMPUTER-ASSISTED INSTRUCTION. Journal of Educational Computing Research, 49(4), 403-436. doi: 10.2190/EC.49.4.a
815	Thompson, J. (2013). Editorial. ReCALL: Journal of Eurocall, 25(2), 163-164. doi: 10.1017/s0958344013000062
816	Tiefer, L. (2004). VI. Biological Politics (Read: Propaganda) Remains Alive and Well in Sexology. Feminism & Psychology, 14(3), 436-441. doi: 10.1177/0959353504044649
817	Timmerman, C. E., & Kruepke, K. A. (2006). Computer-Assisted Instruction, Media Richness, and College Student Performance. Communication Education, 55(1), 73-104.
818	Timmons-Mitchell, J., Levesque, D. A., Harris, L. A., III, Flannery, D. J., & Falcone, T. (2016). Pilot Test of Standup, an Online School-Based Bullying Prevention Program. Children & Schools, 38(2), 71-79.
819	Tokunaga, R. S., & Rains, S. A. (2016). A Review and Meta-Analysis Examining Conceptual and Operational Definitions of Problematic Internet Use. Human Communication Research, 42(2), 165-199. doi: 10.1111/hcre.12075
820	Tolmie, A. K., Topping, K. J., Christie, D., Donaldson, C., Howe, C., Jessiman, E., . . . Thurston, A. (2010). Social effects of collaborative learning in primary schools. Learning and Instruction, 20(3), 177-191. doi: 10.1016/j.learninstruc.2009.01.005
821	Toot, S., Swinson, T., Devine, M., Challis, D., & Orrell, M. (2016). Causes of nursing home placement for older people with dementia: A systematic review and meta-analysis. International Psychogeriatrics. doi: 10.1017/s1041610216001654
822	Topinková, E., Baeyens, J. P., Michel, J.-P., & Lang, P.-O. (2012). Evidence-based strategies for the optimization of pharmacotherapy in older people. Drugs & Aging, 29(6), 477-494. doi: 10.2165/11632400-000000000-00000
823	Toptas, V., Celik, S., & Karaca, E. T. (2012). IMPROVING 8TH GRADES SPATIAL THINKING ABILITIES THROUGH A 3D MODELING PROGRAM. Turkish Online Journal of Educational Technology, 11(2), 128-134.
824	Toraman, C., & Demir, E. (2016). The Effect of Constructivism on Attitudes towards Lessons: A Meta-Analysis Study. Eurasian Journal of Educational Research(62), 115-142.
825	Touati, N., & Pomey, M. P. (2009). Accreditation at a crossroads: Are we on the right track? Health Policy, 90(2-3), 156-165. doi: 10.1016/j.healthpol.2008.09.007
826	Tran, U. S., Hofer, A. A., & Voracek, M. (2014). Sex Differences in General Knowledge: Meta-Analysis and New Data on the Contribution of School-Related Moderators among High-School Students. Plos One, 9(10). doi: 10.1371/journal.pone.0110391
827	Travagin, G., Margola, D., & Revenson, T. A. (2015). How effective are expressive writing interventions for adolescents? A meta-analytic review. Clinical Psychology Review, 36, 42-55. doi: 10.1016/j.cpr.2015.01.003
828	Tremblay, M. S., LeBlanc, A. G., Kho, M. E., Saunders, T. J., Larouche, R., Colley, R. C., . . . Gorber, S. C. (2011). Systematic review of sedentary behaviour and health indicators in school-aged children and youth. The International Journal of Behavioral Nutrition and Physical Activity, 8. doi: 10.1186/1479-5868-8-98
829	Tsaparlis, G. (2005). Non-Algorithmic Quantitative Problem Solving in University Physical Chemistry: A Correlation Study of the Role of Selective Cognitive Factors. Research in Science & Technological Education, 23(2), 125-148.
830	Tse, S. K., Kwong, S. M., Chan, C., & Li, H. (2002). Sex differences in syntactic development: Evidence from Cantonese-speaking preschoolers in Hong Kong. International Journal of Behavioral Development, 26(6), 509-517. doi: 10.1080/01650250143000463
831	Tseng, J. C. R., Hwang, G. J., Tsai, P. S., & Tsai, C. C. (2009). META-ANALYZER: A WEB-BASED LEARNING ENVIRONMENT FOR ANALYZING STUDENT INFORMATION SEARCHING BEHAVIORS. International Journal of Innovative Computing Information and Control, 5(3), 567-579.
832	Twenge, J. M. (2001). Birth cohort changes in extraversion: a cross-temporal meta-analysis, 1966-1993. Personality and Individual Differences, 30(5), 735-748. doi: 10.1016/s0191-8869(00)00066-0
833	Tzuriel, D., & Egozi, G. (2010). Gender Differences in Spatial Ability of Young Children: The Effects of Training and Processing Strategies. Child Development, 81(5), 1417-1430.
834	Ural, G., & Bumen, N. (2016). A Meta-Analysis on Instructional Applications of Constructivism in Science and Technology Teaching: A Sample of Turkey. Egitim Ve Bilim-Education and Science, 41(185), 51-82. doi: 10.15390/eb.2016.4289
835	Urquhart, C. (2011). Report on COLIS (Conceptions of Library and Information Science) Conference, London, 22–24 June 2010. International Journal of Information Management, 31(1), 80-81. doi: 10.1016/j.ijinfomgt.2010.09.003
836	Uttal, D. H., Meadow, N. G., Tipton, E., Hand, L. L., Alden, A. R., Warren, C., & Newcombe, N. S. (2013). The Malleability of Spatial Skills: A Meta-Analysis of Training Studies. Psychological Bulletin, 139(2), 352-402. doi: 10.1037/a0028446
837	Vachon, D. D., Lynam, D. R., & Johnson, J. A. (2014). The (Non)Relation Between Empathy and Aggression: Surprising Results From a Meta-Analysis. Psychological Bulletin, 140(3), 751-773. doi: 10.1037/a0035236
838	Valcke, M., & De Wever, B. (2006). Information and communication technologies in higher education: evidence-based practices in medical education. Medical Teacher, 28(1), 40-48. doi: 10.1080/01421590500441927
839	Valentine, J. C., & McHugh, C. M. (2007). The effects of attrition on baseline comparability in randomized experiments in education: A meta-analysis. Psychological Methods, 12(3), 268-282. doi: 10.1037/1082-989x.12.3.268
840	van de Ridder, J. M. M., Stokking, K. M., McGaghie, W. C., & Ten Cate, O. T. J. (2008). What is feedback in clinical education? Medical Education, 42(2), 189-197. doi: 10.1111/j.1365-2923.2007.02973.x
841	Van der Kleij, F. M., Feskens, R. C. W., & Eggen, T. (2015). Effects of Feedback in a Computer-Based Learning Environment on Students' Learning Outcomes: A Meta-Analysis. Review of Educational Research, 85(4), 475-511. doi: 10.3102/0034654314564881
842	van der Loos, M., Rietveld, C. A., Eklund, N., Koellinger, P. D., Rivadeneira, F., Abecasis, G. R., . . . Thurik, A. R. (2013). The Molecular Genetic Architecture of Self-Employment. Plos One, 8(4). doi: 10.1371/journal.pone.0060542
843	van der Slik, F. (2009). Gender bias and gender differences in two South African tests of academic literacy. Southern African Linguistics and Applied Language Studies, 27(3), 277-290. doi: 10.2989/salals.2009.27.3.4.938
844	van Hoek, E., Feskens, E. J. M., Bouwman, L. I., & Janse, A. J. (2014). Effective interventions in overweight or obese young children: Systematic review and meta-analysis. Childhood Obesity, 10(6), 448-460.
845	Van Ijzendoorn, M. H., & Juffer, F. (2006). The Emanuel Miller Memorial Lecture 2006: Adoption as Intervention. Meta-Analytic Evidence for Massive Catch-Up and Plasticity in Physical, Socio-Emotional, and Cognitive Development. Journal of Child Psychology and Psychiatry, 47(12), 1228-1245.
846	Van Yperen, N. W., Blaga, M., & Postmes, T. (2014). A Meta-Analysis of Self-Reported Achievement Goals and Nonself-Report Performance across Three Achievement Domains (Work, Sports, and Education). Plos One, 9(4). doi: 10.1371/journal.pone.0093594
847	Vancampfort, D., Correll, C. U., Probst, M., Sienaert, P., Wyckaert, S., De Herdt, A., . . . De Hert, M. (2013). A review of physical activity correlates in patients with bipolar disorder. Journal of Affective Disorders, 145(3), 285-291. doi: 10.1016/j.jad.2012.07.020
848	Vanderveen, J. A., Bassler, D., Robertson, C. M. T., & Kirpalani, H. (2009). Early interventions involving parents to improve neurodevelopmental outcomes of premature infants: a meta-analysis. Journal of Perinatology, 29(5), 343-351. doi: 10.1038/jp.2008.229
849	Vasques, C., Magalhães, P., Cortinhas, A., Mota, P., Leitão, J., & Lopes, V. P. (2014). Effects of intervention programs on child and adolescent BMI: A meta-analysis study. Journal of Physical Activity & Health, 11(2), 426-444. doi: 10.1123/jpah.2012-0035
850	Vaughn, K. (2000). Music and Mathematics: Modest Support for the Oft-Claimed Relationship. Journal of Aesthetic Education, 34(3-4), 149-166.
851	Vella, S. A., Braithewaite, R. E., Gardner, L. A., & Spray, C. M. (2016). A systematic review and meta-analysis of implicit theory research in sport, physical activity, and physical education. International Review of Sport and Exercise Psychology, 9(1), 191-214. doi: 10.1080/1750984x.2016.1160418
852	Vella-Zarb, R. A., & Elgar, F. J. (2009). The 'Freshman 5': A Meta-Analysis of Weight Gain in the Freshman Year of College. Journal of American College Health, 58(2), 161-166.
853	Villa, F., Wilson, M. A., de Groot, R., Farber, S., Costanza, R., & Boumans, R. M. J. (2002). Designing an integrated knowledge base to support ecosystem services valuation. Ecological Economics, 41(3), 445-456. doi: 10.1016/s0921-8009(02)00093-9
854	Villares, E., Frain, M., Brigman, G., Webb, L., & Peluso, P. (2012). The impact of Student Success Skills on standardized test scores: A meta-analysis. Counseling Outcome Research and Evaluation, 3(1), 3-16. doi: 10.1177/2150137811434041
855	Vincent, M. A., Sheriff, S., & Mellott, S. (2015). The Efficacy of High-fidelity Simulation on Psychomotor Clinical Performance Improvement of Undergraduate Nursing Students. Cin-Computers Informatics Nursing, 33(2), 78-84. doi: 10.1097/cin.0000000000000136
856	Vinikoor, L. C., Kaufman, J. S., MacLehose, R. F., & Laraia, B. A. (2008). Effects of racial density and income incongruity on pregnancy outcomes in less segregated communities. Social Science & Medicine, 66(2), 255-259. doi: 10.1016/j.socscimed.2007.08.016
857	Vogel, J. J., Vogel, D. S., Cannon-Bowers, J., Bowers, C. A., Muse, K., & Wright, M. (2006). Computer Gaming and Interactive Simulations for Learning: A Meta-Analysis. Journal of Educational Computing Research, 34(3), 229-243.
858	Voracek, M. (2007). Genetic factors in suicide: Reassessment of adoption studies and individuals' beliefs about adoption study findings. Psychiatria Danubina, 19(3), 139-153.
859	Votruba-Drzal, E., & Miller, P. (2016). Reflections on quality and dosage of preschool and children's development. Monographs of the Society for Research in Child Development, 81(2), 100-113. doi: 10.1111/mono.12244
860	Voyer, D., & Sullivan, A. M. (2003). The relation between spatial and mathematical abilities: Potential factors underlying suppression. International Journal of Psychology, 38(1), 11-23. doi: 10.1080/00207590244000241
861	Voyer, D., & Voyer, S. D. (2014). Gender Differences in Scholastic Achievement: A Meta-Analysis. Psychological Bulletin, 140(4), 1174-1204. doi: 10.1037/a0036620
862	Wang, A. H., Firmender, J. M., Power, J. R., & Byrnes, J. P. (2016). Understanding the program effectiveness of early mathematics interventions for prekindergarten and kindergarten environments: A meta-analytic review. Early Education and Development, 27(5), 692-713. doi: 10.1080/10409289.2016.1116343
863	Wang, J. A., & Lin, E. (2009). A meta-analysis of comparative studies on Chinese and US students' mathematics performance: Implications for mathematics education reform and research. Educational Research Review, 4(3), 177-195. doi: 10.1016/j.edurev.2009.06.003
864	Wang, J. R., Huang, B. Y., Tsay, R. F., Lee, K. P., Lin, S. W., & Kao, H. L. (2011). A Meta-analysis of Inquiry-based Instruction on Student Learning Outcomes in Taiwan. Asia-Pacific Education Researcher, 20(3), 534-542.
865	Wang, P., Liu, H. H., Zhu, X. T., Meng, T., Li, H. J., & Zuo, X. N. (2016). Action Video Game Training for Healthy Adults: A Meta-Analytic Study. Frontiers in Psychology, 7. doi: 10.3389/fpsyg.2016.00907
866	Wang, S., Jiao, H., Young, M. J., Brooks, T., & Olson, J. (2008). Comparability of computer-based and paper-and-pencil testing in K-12 reading assessments - A meta-analysis of testing mode effects. Educational and Psychological Measurement, 68(1), 5-24. doi: 10.1177/0013164407305592
867	Wang, X., Ling, L., Su, H., Cheng, J., Jin, L., & Sun, Y. H. (2015). Self-concept of left-behind children in China: A systematic review of the literature. Child: Care, Health and Development, 41(3), 346-355. doi: 10.1111/cch.12172
868	Warfa, A. R. M. (2016). Using Cooperative Learning To Teach Chemistry: A Meta-analytic Review. Journal of Chemical Education, 93(2), 248-255. doi: 10.1021/acs.jchemed.5b00608
869	Weaver, C. A., Warren, J. J., & Delaney, C. (2005). Bedside, classroom and bench: Collaborative strategies to generate evidence-based knowledge for nursing practice. International Journal of Medical Informatics, 74(11-12), 989-999. doi: 10.1016/j.ijmedinf.2005.07.003
870	Weber, S., Crago, E. A., Sherwood, P. R., & Smith, T. (2009). Practitioner Approaches to the Integration of Clinical Decision Support System Technology in Critical Care. Journal of Nursing Administration, 39(11), 465-469.
871	Webster, G. D., Graber, J. A., Gesselman, A. N., Crosier, B. S., & Schember, T. O. (2014). A Life History Theory of Father Absence and Menarche: A Meta-Analysis. Evolutionary Psychology, 12(2), 273-294.
872	Wecker, C., & Fischer, F. (2014). Where is the evidence? A meta-analysis on the role of argumentation for the acquisition of domain-specific knowledge in computer-supported collaborative learning. Computers & Education, 75, 218-228. doi: 10.1016/j.compedu.2014.02.016
873	Weed, S. E. (2012). Sex education programs for schools still in question: A commentary on meta-analysis. American Journal of Preventive Medicine, 42(3), 313-315. doi: 10.1016/j.amepre.2011.11.004
874	Weerasekera, P., Manring, J., & Lynn, D. J. (2010). Psychotherapy Training for Residents: Reconciling Requirements With Evidence-Based, Competency-Focused Practice. Academic Psychiatry, 34(1), 5-12.
875	Weinger, K., Beverly, E. A., Lee, Y., Sitnokov, L., Ganda, O. P., & Caballero, A. E. (2011). The Effect of a Structured Behavioral Intervention on Poorly Controlled Diabetes A Randomized Controlled Trial. Archives of Internal Medicine, 171(22), 1990-1999. doi: 10.1001/archinternmed.2011.502
876	Wennberg, P., Rolandsson, O., van der A, D. L., Spijkerman, A. M. W., Kaaks, R., Boeing, H., . . . Wareham, N. (2013). Self-rated health and type 2 diabetes risk in the European Prospective Investigation into Cancer and Nutrition-InterAct study: a case-cohort study. Bmj Open, 3(3). doi: 10.1136/bmjopen-2012-002436
877	Westen, D., & Bradley, R. (2005). Empirically supported complexity: Rethinking evidence-based practice in psychotherapy. Current Directions in Psychological Science, 14(5), 266-271. doi: 10.1111/j.0963-7214.2005.00378.x
878	What Works, C. (2010). Book Clubs. What Works Clearinghouse Intervention Report: What Works Clearinghouse.
879	White, J. W., Smith, P. H., Koss, M. P., & Figueredo, A. J. (2000). Intimate partner aggression - What have we learned? Comment on Archer (2000). Psychological Bulletin, 126(5), 690-696. doi: 10.1037//0033-2909.126.5.690
880	White, K., & Styles, B. (2005). Review of Systematic Reviews. Educational Research, 47(2), 264-266.
881	Whitehead, N. E., & Hearn, L. E. (2015). Psychosocial interventions addressing the needs of Black women diagnosed with breast cancer: A review of the current landscape. Psycho-Oncology, 24(5), 497-507. doi: 10.1002/pon.3620
882	Wildeboer, G., Kelders, S. M., & van Gemert-Pijnen, J. (2016). The relationship between persuasive technology principles, adherence and effect of web-Based interventions for mental health: A meta-analysis. International Journal of Medical Informatics, 96, 71-85. doi: 10.1016/j.ijmedinf.2016.04.005
883	Wilder, S. (2014). Effects of parental involvement on academic achievement: a meta-synthesis. Educational Review, 66(3), 377-397. doi: 10.1080/00131911.2013.780009
884	Wiley, D. C. (2012). Using science to improve the sexual health of America's youth. American Journal of Preventive Medicine, 42(3), 308-310. doi: 10.1016/j.amepre.2011.11.005
885	Wilkerson, S. B., Shannon, L. C., Styers, M. K., Grant, B.-J., National Center for Education, E., Regional, A., & Regional Educational Laboratory, C. (2012). A Study of the Effectiveness of a School Improvement Intervention (Success in Sight). Final Report. NCEE 2012-4014: National Center for Education Evaluation and Regional Assistance.
886	Wilkinson, I. A. G., & Fung, I. Y. Y. (2002). Small-Group Composition and Peer Effects. International Journal of Educational Research, 37(5), 425-447.
887	Williams, A. J., Henley, W. E., Williams, C. A., Hurst, A. J., Logan, S., & Wyatt, K. M. (2013). Systematic review and meta-analysis of the association between childhood overweight and obesity and primary school diet and physical activity policies. The International Journal of Behavioral Nutrition and Physical Activity, 10. doi: 10.1186/1479-5868-10-101
888	Williams, M. J., & Hebl, M. R. (2005). Warding off the attacker: Self-defense in theory and in practice. Journal of Applied Social Psychology, 35(2), 366-382. doi: 10.1111/j.1559-1816.2005.tb02125.x
889	Willke, R. J., Crown, W., del Aguila, M., Cziraky, M. J., Khan, Z. M., & Migliori, R. (2013). Melding Regulatory, Pharmaceutical Industry, and US Payer Perspectives on Improving Approaches to Heterogeneity of Treatment Effect in Research and Practice. Value in Health, 16(6), S10-S15. doi: 10.1016/j.jval.7013.06.006
890	Winberg, C., van der Geest, T., Lehman, B., & Nduna, J. (2010). Teaching technical writing in multilingual contexts: A meta-analysis. Southern African Linguistics and Applied Language Studies, 28(3), 299-308. doi: 10.2989/16073614.2010.545032
891	Wingo, A. P., Wingo, T. S., Harvey, P. D., & Baldessarini, R. J. (2009). Effects of Lithium on Cognitive Performance: A Meta-Analysis. Journal of Clinical Psychiatry, 70(11), 1588-1597. doi: 10.4088/JCP.08r04972
892	Winner, E. (2007). Visual thinking in arts education: Homage to Rudolf Arnheim. Psychology of Aesthetics, Creativity, and the Arts, 1(1), 25-31. doi: 10.1037/1931-3896.1.1.25
893	Wirtz, A. L., Pretorius, C., Beyrer, C., Baral, S., Decker, M. R., Sherman, S. G., . . . Kerrigan, D. (2014). Epidemic Impacts of a Community Empowerment Intervention for HIV Prevention among Female Sex Workers in Generalized and Concentrated Epidemics. Plos One, 9(2). doi: 10.1371/journal.pone.0088047
894	Woldeamanuel, Y. W., Andemeskel, A. T., Kyei, K., Woldeamanuel, M. W., & Woldeamanuel, W. (2016). Case fatality of adult tetanus in Africa: Systematic review and meta-analysis. Journal of the Neurological Sciences, 368, 292-299. doi: 10.1016/j.jns.2016.07.025
895	Woldeamanuel, Y. W., & Cowan, R. P. (2017). Migraine affects 1 in 10 people worldwide featuring recent rise: A systematic review and meta-analysis of community-based studies involving 6 million participants. Journal of the Neurological Sciences, 372, 307-315. doi: 10.1016/j.jns.2016.11.071
896	Wolfson, N. E., Cavanagh, T. M., & Kraiger, K. (2014). Older Adults and Technology-Based Instruction: Optimizing Learning Outcomes and Transfer. Academy of Management Learning & Education, 13(1), 26-44. doi: 10.5465/amle.2012.0056
897	Wong, H. S., & Edwards, P. (2013). Nature or Nurture: A Systematic Review of the Effect of Socio-economic Status on the Developmental and Cognitive Outcomes of Children Born Preterm. Maternal and Child Health Journal, 17(9), 1689-1700. doi: 10.1007/s10995-012-1183-8
898	Wong, T. T. Y., Ho, C. S. H., & Tang, J. (2016). The relation between ANS and symbolic arithmetic skills: The mediating role of number-numerosity mappings. Contemporary Educational Psychology, 46, 208-217. doi: 10.1016/j.cedpsych.2016.06.003
899	Wongupparaj, P., Kumari, V., & Morris, R. G. (2015). A Cross-Temporal Meta-Analysis of Raven's Progressive Matrices: Age groups and developing versus developed countries. Intelligence, 49, 1-9. doi: 10.1016/j.intell.2014.11.008
900	Woodward, R. T., & Wui, Y. S. (2001). The economic value of wetland services: a meta-analysis. Ecological Economics, 37(2), 257-270. doi: 10.1016/s0921-8009(00)00276-7
901	Worthington, E. L., Griffin, B. J., Toussaint, L. L., Nonterah, C. W., Utsey, S. O., & Garthe, R. C. (2016). Forgiveness as a Catalyst for Psychological, Physical, and Spiritual Resilience in Disasters and Crises. Journal of Psychology and Theology, 44(2), 152-165.
902	Wouters, P., van Nimwegen, C., van Oostendorp, H., & van der Spek, E. D. (2013). A Meta-Analysis of the Cognitive and Motivational Effects of Serious Games. Journal of Educational Psychology, 105(2), 249-265. doi: 10.1037/a0031311
903	Wouters, P., & van Oostendorp, H. (2013). A meta-analytic review of the role of instructional support in game-based learning. Computers & Education, 60(1), 412-425. doi: 10.1016/j.compedu.2012.07.018
904	Wu, W. H., Hsiao, H. C., Wu, P. L., Lin, C. H., & Huang, S. H. (2012). Investigating the learning-theory foundations of game-based learning: a meta-analysis. Journal of Computer Assisted Learning, 28(3), 265-279. doi: 10.1111/j.1365-2729.2011.00437.x
905	Wu, W.-H., Wu, Y.-C. J., Chen, C.-Y., Kao, H.-Y., Lin, C.-H., & Huang, S.-H. (2012). Review of Trends from Mobile Learning Studies: A Meta-Analysis. Computers & Education, 59(2), 817-827.
906	Xue, C., Ge, Y., Tang, B. H., Liu, Y., Kang, P., Wang, M., & Zhang, L. L. (2015). A Meta-Analysis of Risk Factors for Combat-Related PTSD among Military Personnel and Veterans. Plos One, 10(3). doi: 10.1371/journal.pone.0120270
907	Yabroff, K. R., Kerner, J. F., & Mandelblatt, J. S. (2000). Effectiveness of interventions to improve follow-up after abnormal cervical cancer screening. Preventive Medicine, 31(4), 429-439. doi: 10.1006/pmed.2000.0722
908	Yammine, K., & Violato, C. (2015). A Meta-Analysis of the Educational Effectiveness of Three-Dimensional Visualization Technologies in Teaching Anatomy. Anatomical Sciences Education, 8(6-), 525-538.
909	Yammine, K., & Violato, C. (2016). The effectiveness of physical models in teaching anatomy: a meta-analysis of comparative studies. Advances in Health Sciences Education, 21(4), 883-895. doi: 10.1007/s10459-015-9644-7
910	Yan, J. X., Pan, J., & Wang, H. H. (2015). Studies on translator and interpreter training: a data-driven review of journal articles 2000-12. Interpreter and Translator Trainer, 9(3), 263-286. doi: 10.1080/1750399x.2015.1100397
911	Yang, L. H., & Lan, G. Z. Y. (2010). Internet's impact on expert-citizen interactions in public policymaking-A meta analysis. Government Information Quarterly, 27(4), 431-441. doi: 10.1016/j.giq.2009.12.012
912	Yavuz, H. M., van Ijzendoorn, M. H., Mesman, J., & van der Veek, S. (2015). Interventions aimed at reducing obesity in early childhood: A meta-analysis of programs that involve parents. Journal of Child Psychology and Psychiatry, 56(6), 677-692. doi: 10.1111/jcpp.12330
913	Yeh, S. S. (2009). Class size reduction or rapid formative assessment? A comparison of cost-effectiveness. Educational Research Review, 4(1), 7-15. doi: 10.1016/j.edurev.2008.09.001
914	Yesilyurt, M. (2010). META ANALYSIS OF THE COMPUTER ASSISTED STUDIES IN SCIENCE AND MATHEMATICS: A SAMPLE OF TURKEY. Turkish Online Journal of Educational Technology, 9(1), 123-131.
915	Yesilyurt, M. (2012). The meta-analysis of the studies measuring the effect of the concept map technique on the success. Energy Education Science and Technology Part B-Social and Educational Studies, 4(1), 31-42.
916	Yonge, O. J., Anderson, M., Profetto-McGrath, J., Olson, J. K., Skillen, D. L., Boman, J., . . . Day, R. (2005). An inventory of nursing education research. International Journal of Nursing Education Scholarship (IJNES), 2(1), 0-11. doi: 10.2202/1548-923x.1095
917	Young, J. R., & Young, J. L. (2015). Anxious for Answers: A Meta-Analysis of the E!ects of Anxiety on African American K-12 Students' Mathematics Achievement. Journal of Mathematics Education at Teachers College, 6(2), 1-8.
918	Young, R. J. (2002). Uncloaking the magician: contributions of comparative psychology to understanding animal training. International Journal of Comparative Psychology, 15(2), 174-185.
919	Yu, D., Feng, Y., Yang, L., Da, M., Fan, C. F., Wang, S., & Mo, X. M. (2014). Maternal Socioeconomic Status and the Risk of Congenital Heart Defects in Offspring: A Meta-Analysis of 33 Studies. Plos One, 9(10). doi: 10.1371/journal.pone.0111056
920	Yuan, H. B., Williams, B. A., & Fang, J. B. (2012). The contribution of high-fidelity simulation to nursing students' confidence and competence: A systematic review. International Nursing Review, 59(1), 26-33. doi: 10.1111/j.1466-7657.2011.00964.x
921	Yun, J. W. (2011). The effects of hypertext glosses on L2 vocabulary acquisition: a meta-analysis. Computer Assisted Language Learning, 24(1), 39-58. doi: 10.1080/09588221.2010.523285
922	Zacks, S. (2010). Review of Statistical meta-analysis withapplications. Research Synthesis Methods, 1(2), 162-163. doi: 10.1002/jrsm.16
923	Zaharia, C., Reiner, M., & Schütz, P. (2015). Evidence-based Neuro Linguistic Psychotherapy: A meta-analysis. Psychiatria Danubina, 27(4), 355-363.
924	Zalsman, G., Hawton, K., Wasserman, D., van Heeringen, K., Arensman, E., Sarchiapone, M., . . . Zohar, J. (2016). Suicide prevention strategies revisited: 10-year systematic review. The Lancet Psychiatry, 3(7), 646-659. doi: 10.1016/s2215-0366(16)30030-x
925	Zeppel, H. (2008). Education and Conservation Benefits of Marine Wildlife Tours: Developing Free-Choice Learning Experiences. Journal of Environmental Education, 39(3), 3-17. doi: 10.3200/joee.39.3.3-18
926	Zhang, D., & Xin, Y. P. (2012). A Follow-Up Meta-Analysis for Word-Problem-Solving Interventions for Students with Mathematics Difficulties. Journal of Educational Research, 105(5), 303-318.
927	Zhang, L. (2014). A Meta-analysis Method to Advance Design of Technology-Based Learning Tool: Combining Qualitative and Quantitative Research to Understand Learning in Relation to Different Technology Features. Journal of Science Education and Technology, 23(1), 145-159. doi: 10.1007/s10956-013-9460-x
928	Zhang, L., Xu, Y., Nie, H., Zhang, Y., & Wu, Y. (2012). The prevalence of depressive symptoms among the older in China: A meta-analysis. International Journal of Geriatric Psychiatry, 27(9), 900-906. doi: 10.1002/gps.2821
929	Zhao, Y. (2003). Recent Developments in Technology and Language Learning: A Literature Review and Meta-analysis. CALICO Journal, 21(1), 7-27.
930	Zhao, Y., Lei, J., Yan, B., Lai, C., & Tan, H. S. (2005). What makes the difference? A practical analysis of research on the effectiveness of distance education. Teachers College Record, 107(8), 1836-1884. doi: 10.1111/j.1467-9620.2005.00544.x
931	Zheng, L. Q. (2016). The effectiveness of self-regulated learning scaffolds on academic performance in computer-based learning environments: a meta-analysis. Asia Pacific Education Review, 17(2), 187-202. doi: 10.1007/s12564-016-9426-9
932	Zhuang, X., Wang, Y. F., Chow, E. P. F., Liang, Y. X., Wilson, D. P., & Zhang, L. (2012). Risk factors associated with HIV/HCV infection among entrants in methadone maintenance treatment clinics in China: A systematic review and meta-analysis. Drug and Alcohol Dependence, 126(3), 286-295. doi: 10.1016/j.drugalcdep.2012.05.028
933	Ziegler, A., & Stoeger, H. (2008). Effects of role models from films on short-term ratings of intent, interest, and self-assessment of ability by high school youth: A study of gender-stereotyped academic subjects. Psychological Reports, 102(2), 509-531. doi: 10.2466/pr0.102.2.509-531
934	Zientek, L. R., Yetkiner, Z. E., & Thompson, B. (2010). Characterizing the Mathematics Anxiety Literature Using Confidence Intervals as a Literature Review Mechanism. Journal of Educational Research, 103(6), 424-438. doi: 10.1080/00220670903383093
935	Zinser, O., Palmer, D. L., & Miller, C. R. (2004). Site distance, gender, and knowledge of geographic sites. Sex Roles, 51(11-12), 661-686. doi: 10.1007/s11199-004-0717-y
936	Zohar, A., & Schwartzer, N. (2005). Assessing teachers' pedagogical knowledge in the context of teaching higher-order thinking. International Journal of Science Education, 27(13), 1595-1620. doi: 10.1080/09500690500186592
937	Zolnierek, K. B. H., & DiMatteo, M. R. (2009). Physician Communication and Patient Adherence to Treatment A Meta-Analysis. Medical Care, 47(8), 826-834.
938	Zuljan, M. V. (2016). Pupil's Assessment of Teaching and of Him/Herself as Learner - Relevant Items in the Teacher's Creation of Effective Learning Environment. Croatian Journal of Education-Hrvatski Casopis Za Odgoj I Obrazovanje, 18, 213-230. doi: 10.15516/cje.v18i0.2219
939	Aberšek, M. K., & Aberšek, B. (2013). A reading curriculum for the homo zappiens generation: New challenges, new goals. [Article]. Journal of Baltic Science Education, 12(1), 92-106.
940	AbuSa'aleek, A. O. (2016). Analyzing recent research in computer mediated corrective feedback from the period 2008-2014. [Article]. International Journal of Applied Linguistics and English Literature, 5(1), 178-191. doi: 10.7575/aiac.ijalel.v.5n.1p.178
941	Ahlskog-Björkman, E., & Björklund, C. (2016). Patterns of awareness – Preschool teachers’ integration of art and mathematics. [Article]. International Journal of Education Through Art, 12(2), 167-180. doi: 10.1386/eta.12.2.167_1
942	Albanese, M. A., & Mitchell, S. (1993). Problem-based learning: A review of literature on its outcomes and implementation issues. [Review]. Academic Medicine, 68(1), 52-81.
943	Albano, M. G., Deccache, A., Godibile, A., & D'Ivernois, J. F. (2009). Development of publications on patient education in chronic diseases from 1999 to 2009. [Article]. Education Therapeutique du Patient, 1(2), S101-S107. doi: 10.1051/tpe/2009014
944	Albarracin, J., Albarracin, D., & Durantini, M. (2008). Effects of HIV-prevention interventions for samples with higher and lower percents of Latinos and Latin Americans: A meta-analysis of change in condom use and knowledge. [Review]. AIDS and Behavior, 12(4), 521-543. doi: 10.1007/s10461-007-9209-8
945	Alderson, R. M., Rapport, M. D., Sarver, D. E., & Kofler, M. J. (2008). ADHD and behavioral inhibition: A re-examination of the stop-signal task. [Article]. Journal of Abnormal Child Psychology, 36(7), 989-998. doi: 10.1007/s10802-008-9230-z
946	Ale, C. M., McCarthy, D. M., Rothschild, L. M., & Whiteside, S. P. H. (2015). Components of Cognitive Behavioral Therapy Related to Outcome in Childhood Anxiety Disorders. [Review]. Clinical Child and Family Psychology Review, 18(3), 240-251. doi: 10.1007/s10567-015-0184-8
947	Aljughaiman, A. M., & Ayoub, A. E. A. (2013). Evaluating the effects of the oasis enrichment model on gifted education: A meta-analysis study. [Article]. Talent Development and Excellence, 5(1), 99-113.
948	Allen, K., Kern, M. L., Vella-Brodrick, D., Hattie, J., & Waters, L. (2016). What Schools Need to Know About Fostering School Belonging: a Meta-analysis. [Article in Press]. Educational Psychology Review, 1-34. doi: 10.1007/s10648-016-9389-8
949	Allen, K. A., & Bowles, T. (2012). Belonging as a guiding principle in the education of adolescents. [Article]. Australian Journal of Educational and Developmental Psychology, 12, 108-119.
950	Altman, M., & Wilfley, D. E. (2015). Evidence Update on the Treatment of Overweight and Obesity in Children and Adolescents. [Article]. Journal of Clinical Child and Adolescent Psychology, 44(4), 521-537. doi: 10.1080/15374416.2014.963854
951	Alves, M. G., Azevedo, N. R., & Gonçalves, T. N. R. (2012). Educational Research and Doctoral Dissertations: A Review Within a Research Community. [Article]. American Journal of Men's Health, 6(5).
952	Andaluz, N., & Zuccarello, M. (2005). Place of drug therapy in the treatment of carotid stenosis. [Review]. CNS Drugs, 19(7), 597-622. doi: 10.2165/00023210-200519070-00003
953	Anderson, E., Smith, R., & Hammick, M. (2016). Evaluating an interprofessional education curriculum: A theory-informed approach. [Article]. Medical Teacher, 38(4), 385-394. doi: 10.3109/0142159X.2015.1047756
954	Andreeva, V. A., & Pokhrel, P. (2013). Breast cancer screening utilization among Eastern European immigrant women worldwide: A systematic literature review and a focus on psychosocial barriers. [Review]. Psycho-Oncology, 22(12), 2664-2675. doi: 10.1002/pon.3344
955	Andrews, G., & Williams, A. D. (2015). Up-scaling clinician assisted internet cognitive behavioural therapy (iCBT) for depression: A model for dissemination into primary care. [Review]. Clinical Psychology Review, 41, 40-48. doi: 10.1016/j.cpr.2014.05.006
956	Annesi, J. J. (2010). Initial body mass index and free-time physical activity moderate effects of the youth fit for life treatment in African-American pre-adolescents. [Article]. Perceptual and Motor Skills, 110(3), 789-800. doi: 10.2466/pms.110.3.789-800
957	Arcelus, J., Witcomb, G. L., & Mitchell, A. (2014). Prevalence of eating disorders amongst dancers: A systemic review and meta-analysis. [Review]. European Eating Disorders Review, 22(2), 92-101. doi: 10.1002/erv.2271
958	Arredondo, T., & Ormazábal, W. (2015). Meta-learning framework applied in bioinformatics inference system design. [Article]. International Journal of Data Mining and Bioinformatics, 11(2), 139-166. doi: 10.1504/IJDMB.2015.066775
959	Asher, W. (1990). Educational Psychology, Research Methodology, and Meta-Analysis. [Article]. Educational Psychologist, 25(2), 143-158. doi: 10.1207/s15326985ep2502_3
960	Assink, M., van der Put, C. E., Hoeve, M., de Vries, S. L. A., Stams, G. J. J. M., & Oort, F. J. (2015). Risk factors for persistent delinquent behavior among juveniles: A meta-analytic review. [Review]. Clinical Psychology Review, 42, 47-61. doi: 10.1016/j.cpr.2015.08.002
961	Atash, M. N., & Dawson, G. O. (1986). Some effects of the iscs program: A meta analysis. [Article]. Journal of Research in Science Teaching, 23(5), 377-385. doi: 10.1002/tea.3660230502
962	Au, A. G., Padwal, R. S., Majumdar, S. R., & McAlister, F. A. (2014). Patient outcomes in teaching versus nonteaching general internal medicine services: A systematic review and meta-analysis. [Review]. Academic Medicine, 89(3), 517-523. doi: 10.1097/ACM.0000000000000154
963	Babad, E. (1993). Teachers' differential behavior. [Article]. Educational Psychology Review, 5(4), 347-376. doi: 10.1007/BF01320223
964	Bagert, B., Camplair, P., & Bourdette, D. (2002). Cognitive dysfunction in multiple sclerosis: Natural history, pathophysiology and management. [Review]. CNS Drugs, 16(7), 445-455.
965	Bain, P. G., Hornsey, M. J., Bongiorno, R., Kashima, Y., & Crimston, D. (2013). Collective futures: How projections about the future of society are related to actions and attitudes supporting social change. [Article]. Personality and Social Psychology Bulletin, 39(4), 523-539. doi: 10.1177/0146167213478200
966	Bak-Klimek, A., Karatzias, T., Elliott, L., & Maclean, R. (2014). The Determinants of Well-Being Among International Economic Immigrants: A Systematic Literature Review and Meta-Analysis. [Article in Press]. Applied Research in Quality of Life, 1-28. doi: 10.1007/s11482-013-9297-8
967	Balas, E. A., Krishna, S., Kretschmer, R. A., Cheek, T. R., Lobach, D. F., & Boren, S. A. (2004). Computerized knowledge management in diabetes care. [Article]. Medical Care, 42(6), 610-621. doi: 10.1097/01.mlr.0000128008.12117.f8
968	Baptista, S. R. (2010). Metropolitan land-change science: A framework for research on tropical and subtropical forest recovery in city-regions. [Article]. Land Use Policy, 27(2), 139-147. doi: 10.1016/j.landusepol.2008.12.009
969	Bartels, S. J., Dums, A. R., Oxman, T. E., Schneider, L. S., Areán, P. A., Alexopoulos, G. S., & Jeste, D. V. (2002). Evidence-based practices in geriatric mental health care. [Article]. Psychiatric Services, 53(11), 1419-1431. doi: 10.1176/appi.ps.53.11.1419
970	Barth, J., Bermetz, L., Heim, E., Trelle, S., & Tonia, T. (2013). The current prevalence of child sexual abuse worldwide: A systematic review and meta-analysis. [Review]. International Journal of Public Health, 58(3), 469-483. doi: 10.1007/s00038-012-0426-1
971	Bas, G. (2016). The effect of multiple intelligences theory-based education on academic achievement: A meta-analytic review. [Review]. Kuram ve Uygulamada Egitim Bilimleri, 16(6), 1833-1864. doi: 10.12738/estp.2016.6.0015
972	Bauer, K. N., Orvis, K. A., Ely, K., & Surface, E. A. (2016). Re-examination of Motivation in Learning Contexts: Meta-analytically Investigating the Role Type of Motivation Plays in the Prediction of Key Training Outcomes. [Article]. Journal of Business and Psychology, 31(1), 33-50. doi: 10.1007/s10869-015-9401-1
973	Bedi, A., Alpaslan, C. M., & Green, S. (2016). A Meta-analytic Review of Ethical Leadership Outcomes and Moderators. [Article]. Journal of Business Ethics, 139(3), 517-536. doi: 10.1007/s10551-015-2625-1
974	Beeson, P. M., & Robey, R. R. (2006). Evaluating single-subject treatment research: Lessons learned from the aphasia literature. [Article]. Neuropsychology Review, 16(4), 161-169. doi: 10.1007/s11065-006-9013-7
975	Benson, K., Flory, K., Humphreys, K. L., & Lee, S. S. (2015). Misuse of Stimulant Medication Among College Students: A Comprehensive Review and Meta-analysis. [Review]. Clinical Child and Family Psychology Review, 18(1), 50-76. doi: 10.1007/s10567-014-0177-z
976	Bérdi, M., Köteles, F., Szabó, A., & Bárdos, G. (2011). Placebo effects in sport and exercise: A meta-analysis. [Article]. European Journal of Mental Health, 6(2), 196-212. doi: 10.5708/EJMH.6.2011.2.5
977	Berk, M., & Dodd, S. (2005). Antidepressants and the placebo response. [Editorial]. Human Psychopharmacology, 20(5), 305-307. doi: 10.1002/hup.697
978	Bernard, R. M., Borokhovski, E., Schmid, R. F., Tamim, R. M., & Abrami, P. C. (2014). A meta-analysis of blended learning and technology use in higher education: From the general to the applied. [Article]. Journal of Computing in Higher Education, 26(1), 87-122. doi: 10.1007/s12528-013-9077-3
979	Berry, C. M., Sackett, P. R., & Sund, A. (2013). The Role of Range Restriction and Criterion Contamination in Assessing Differential Validity by Race/Ethnicity. [Article]. Journal of Business and Psychology, 28(3), 345-359. doi: 10.1007/s10869-012-9284-3
980	Bissell, M. (2006). Chlamydia screening programs: A review of the literature. Part 2: Testing procedures and educational interventions for primary care physicians. [Review]. Canadian Journal of Human Sexuality, 15(1), 13-22.
981	Bland, C. J., Meurer, L. N., & Maldonado, G. (1995). Determinants of primary care specialty choice: A non-statistical meta-analysis of the literature. [Article]. Academic Medicine, 70(7), 620-641.
982	Boeije, H., van Wesel, F., & Slagt, M. (2014). Guidance for deciding upon use of primary mixed methods studies in research synthesis: Lessons learned in childhood trauma. [Article]. Quality and Quantity, 48(2), 1075-1088. doi: 10.1007/s11135-012-9825-x
983	Bonner, M., & Barnett, D. W. (2004). Intervention-based school psychology services: Training for child-level accountability; preparing for program-level accountability. [Article]. Journal of School Psychology, 42(1), 23-43. doi: 10.1016/j.jsp.2003.10.001
984	Bos, E. H., Krol, B., van der Star, A., & Groothoff, J. W. (2006). The effects of occupational interventions on reduction of musculoskeletal symptoms in the nursing profession. [Review]. Ergonomics, 49(7), 706-723. doi: 10.1080/00140130600578005
985	Breidbord, J., & Croudace, T. J. (2013). Reliability generalization for childhood autism rating scale. [Article]. Journal of Autism and Developmental Disorders, 43(12), 2855-2865. doi: 10.1007/s10803-013-1832-9
986	Briggs, D. C. (2005). Meta-analysis: A case study. [Article]. Evaluation Review, 29(2), 87-127. doi: 10.1177/0193841X04272555
987	Browder, D. M., Spooner, F., Ahlgrim-Delzell, L., Harris, A. A., & Wakeman, S. (2008). A meta-analysis on teaching mathematics to students with significant cognitive disabilities. [Article]. Exceptional Children, 74(4), 407-432.
988	Brown, A. N., Ward-Panckhurst, L., & Cooper, G. (2013). Factors affecting learning and teaching for medicines supply management training in Pacific Island Countries--a realist review. [Review]. Rural and remote health, 13(2), 2327.
989	Brunckhorst, O., Aydin, A., Abboudi, H., Sahai, A., Khan, M. S., Dasgupta, P., & Ahmed, K. (2015). Simulation-based ureteroscopy training: A systematic review. [Article]. Journal of Surgical Education, 72(1), 135-143. doi: 10.1016/j.jsurg.2014.07.003
990	Buehler, C., Anthony, C., Krishnakumar, A., Stone, G., Gerard, J., & Pemberton, S. (1997). Interparental conflict and youth problem behaviors: A meta-analysis. [Article]. Journal of Child and Family Studies, 6(2), 233-247.
991	Butterweck, V. (2003). Mechanism of action of St John's wort in depression: What is known? [Review]. CNS Drugs, 17(8), 539-562.
992	Buzick, H., & Stone, E. (2014). A meta-analysis of research on the read aloud accommodation. [Article]. Educational Measurement: Issues and Practice, 33(3), 17-30. doi: 10.1111/emip.12040
993	Cabero-Almenara, J., Marín-Díaz, V., & Sampedro-Requena, B. E. (2016). Meta-analysis of research in e-learning Spanish journal published. [Article]. International Journal of Educational Technology in Higher Education, 13(1). doi: 10.1186/s41239-016-0023-0
994	Cai, C., Zhang, C., Wang, Y., Xiong, L., Jin, Y., & Jin, C. (2016). Nursing students' satisfaction with bilingual teaching in nursing courses in China: A meta-analysis. [Review]. Nurse Education Today, 44, 51-58. doi: 10.1016/j.nedt.2016.05.014
995	Caird, J. K., Johnston, K. A., Willness, C. R., Asbridge, M., & Steel, P. (2014). A meta-analysis of the effects of texting on driving. [Article]. Accident Analysis and Prevention, 71, 311-318. doi: 10.1016/j.aap.2014.06.005
996	Cairns, K. E., Yap, M. B. H., Pilkington, P. D., & Jorm, A. F. (2014). Risk and protective factors for depression that adolescents can modify: A systematic review and meta-analysis of longitudinal studies. [Review]. Journal of Affective Disorders, 169, 61-75. doi: 10.1016/j.jad.2014.08.006
997	Camargo, S. P. H., Rispoli, M., Ganz, J., Hong, E. R., Davis, H., & Mason, R. (2016). Behaviorally Based Interventions for Teaching Social Interaction Skills to Children with ASD in Inclusive Settings: A Meta-analysis. [Article]. Journal of Behavioral Education, 25(2), 223-248. doi: 10.1007/s10864-015-9240-1
998	Carayol, M., Delpierre, C., Bernard, P., & Ninot, G. (2015). Population-, intervention- and methodology-related characteristics of clinical trials impact exercise efficacy during adjuvant therapy for breast cancer: A meta-regression analysis. [Review]. Psycho-Oncology, 24(7), 737-747. doi: 10.1002/pon.3727
999	Cárcamo, R. A., Vermeer, H. J., De la Harpe, C., van der Veer, R., & van Ijzendoorn, M. H. (2014). The Quality of Childcare in Chile: Its Stability and International Ranking. [Article]. Child and Youth Care Forum, 43(6), 747-761. doi: 10.1007/s10566-014-9264-z
1000	Castán Broto, V., Glendinning, S., Dewberry, E., Walsh, C., & Powell, M. (2014). What can we learn about transitions for sustainability from infrastructure shocks? [Article]. Technological Forecasting and Social Change, 84, 186-196. doi: 10.1016/j.techfore.2013.08.002
1001	Cellar, D. F., Stuhlmacher, A. F., Young, S. K., Fisher, D. M., Adair, C. K., Haynes, S., . . . Riester, D. (2011). Trait Goal Orientation, Self-Regulation, and Performance: A Meta-Analysis. [Article]. Journal of Business and Psychology, 26(4), 467-483. doi: 10.1007/s10869-010-9201-6
1002	Chang, C. Y. (2003). Teaching earth sciences: Should we implement teacher-directed or student-controlled CAI in the secondary classroom? [Article]. International Journal of Science Education, 25(4), 427-438. doi: 10.1080/09500690210145701
1003	Chang, M. M., & Lin, M. C. (2013). Strategy-oriented web-based english instruction-A meta-analysis. [Article]. Australasian Journal of Educational Technology, 29(2), 203-216.
1004	Chapman, D. W., & Moore, A. S. (2010). A meta-look at meta-studies of the effectiveness of development assistance to education. [Article]. International Review of Education, 56(5-6), 547-565. doi: 10.1007/s11159-011-9185-0
1005	Chapman, R. A., Shedlack, K. J., & France, J. (2006). Stop-Think-Relax: An Adapted Self-Control Training Strategy for Individuals with Mental Retardation and Coexisting Psychiatric Illness. [Article]. Cognitive and Behavioral Practice, 13(3), 205-214. doi: 10.1016/j.cbpra.2005.08.002
1006	Chatburn, A., Lushington, K., & Kohler, M. J. (2014). Complex associative memory processing and sleep: A systematic review and meta-analysis of behavioural evidence and underlying EEG mechanisms. [Article]. Neuroscience and Biobehavioral Reviews, 47, 646-655. doi: 10.1016/j.neubiorev.2014.10.018
1007	Cheung, A. C. K., & Slavin, R. E. (2012). How features of educational technology applications affect student reading outcomes: A meta-analysis. [Review]. Educational Research Review, 7(3), 198-215. doi: 10.1016/j.edurev.2012.05.002
1008	Chow, J. C., & Wehby, J. H. (2016). Associations Between Language and Problem Behavior: a Systematic Review and Correlational Meta-analysis. [Article in Press]. Educational Psychology Review, 1-22. doi: 10.1007/s10648-016-9385-z
1009	Christensen, A. L., Cote, J., & Latham, C. K. (2016). Insights Regarding the Applicability of the Defining Issues Test to Advance Ethics Research with Accounting Students: A Meta-analytic Review. [Article]. Journal of Business Ethics, 133(1), 141-163. doi: 10.1007/s10551-014-2349-7
1010	Christmann, E., Badgett, J., & Lucking, R. (1997). Microcomputer-based computer-assisted instruction within differing subject areas: A statistical deduction. [Article]. Journal of Educational Computing Research, 16(3), 281-296.
1011	Chudasama, P. N., Roberts, G. J., & Lucas, V. S. (2012). Dental age assessment (DAA): A study of a Caucasian population at the 13 year threshold. [Article]. Journal of Forensic and Legal Medicine, 19(1), 22-28. doi: 10.1016/j.jflm.2011.09.008
1012	Chun, D. M. (2016). The role of technology in SLA research. [Review]. Language Learning and Technology, 20(2), 98-115.
1013	Ciocanel, O., Power, K., Eriksen, A., & Gillings, K. (2016). Effectiveness of Positive Youth Development Interventions: A Meta-Analysis of Randomized Controlled Trials. [Article in Press]. Journal of Youth and Adolescence, 1-22. doi: 10.1007/s10964-016-0555-6
1014	Clark, R. E. (1985). Evidence for confounding in computer-based instruction studies: Analyzing the meta-analyses. [Article]. Educational Communication and Technology, 33(4), 249-262. doi: 10.1007/BF02769362
1015	Clarke, K. C. (2014). Why simulate cities? [Article]. GeoJournal, 79(2), 129-136. doi: 10.1007/s10708-013-9499-5
1016	Cliff Liao, Y. H. (1998). Effects of hypermedia versus traditional instruction on students’ achievement: A meta-analysis. [Article]. Journal of Research on Computing in Education, 30(4), 341-359. doi: 10.1080/08886504.1998.10782232
1017	Cohen, P. A., Ebeling, B. J., & Kulik, J. A. (1981). A meta-analysis of outcome studies of visual-based instruction. [Article]. Educational Communication and Technology Journal, 29(1), 26-36. doi: 10.1007/BF02765190
1018	Cole, M. G., McCusker, J., Yaffe, M., Strumpf, E., Sewitch, M., Sussman, T., . . . Belzile, E. (2015). Supported depression self-care may prevent major depression in community-dwelling older adults with chronic physical conditions and co-morbid depressive symptoms. [Article]. International Psychogeriatrics, 27(6), 1049-1050. doi: 10.1017/S1041610215000204
1019	Cook, D. A., Hamstra, S. J., Brydges, R., Zendejas, B., Szostek, J. H., Wang, A. T., . . . Hatala, R. (2013). Comparative effectiveness of instructional design features in simulation-based education: systematic review and meta-analysis. [Review]. Medical teacher, 35(1), e867-898. doi: 10.3109/0142159X.2012.714886
1020	Cook, D. A., Levinson, A. J., & Garside, S. (2010). Time and learning efficiency in Internet-based learning: A systematic review and meta-analysis. [Article]. Advances in Health Sciences Education, 15(5), 755-770. doi: 10.1007/s10459-010-9231-x
1021	Coombes, J. M., Steiner, J. F., Bekelman, D. B., Prochazka, A. V., & Denberg, T. D. (2008). Clinical outcomes associated with attempts to educate patients about lower endoscopy: A narrative review. [Article]. Journal of Community Health, 33(3), 149-157. doi: 10.1007/s10900-007-9081-5
1022	Cooper, H., Charlton, K., Valentine, J. C., & Muhlenbruck, L. (2000). Making the most of summer school: A meta-analytic and narrative review. [Article]. Monographs of the Society for Research in Child Development, 65(1), x1-117.
1023	Cooper, H., Nye, B., Charlton, K., Lindsay, J., & Greathouse, S. (1996). The effects of summer vacation on achievement test scores: A narrative and meta-analytic review. [Review]. Review of Educational Research, 66(3), 227-268.
1024	Cooper, H., Robinson, J. C., & Patall, E. A. (2006). Does homework improve academic achievement? A synthesis of research, 1987-2003. [Review]. Review of Educational Research, 76(1), 1-62. doi: 10.3102/00346543076001001
1025	Credé, M., & Kuncel, N. R. (2008). Study Habits, Skills, and Attitudes: The Third Pillar Supporting Collegiate Academic Performance. [Article]. Perspectives on Psychological Science, 3(6), 425-453. doi: 10.1111/j.1745-6924.2008.00089.x
1026	Credé, M., & Niehorster, S. (2012). Adjustment to College as Measured by the Student Adaptation to College Questionnaire: A Quantitative Review of its Structure and Relationships with Correlates and Consequences. [Review]. Educational Psychology Review, 24(1), 133-165. doi: 10.1007/s10648-011-9184-5
1027	Criaud, M., & Boulinguez, P. (2013). Have we been asking the right questions when assessing response inhibition in go/no-go tasks with fMRI? A meta-analysis and critical review. [Review]. Neuroscience and Biobehavioral Reviews, 37(1), 11-23. doi: 10.1016/j.neubiorev.2012.11.003
1028	Cuijpers, P. (2002). Effective ingredients of school-based drug prevention programs: A systematic review. [Conference Paper]. Addictive Behaviors, 27(6), 1009-1023. doi: 10.1016/S0306-4603(02)00295-2
1029	Cushing, C. C., & Steele, R. G. (2010). A meta-analytic review of eHealth interventions for pediatric health promoting and maintaining behaviors. [Review]. Journal of Pediatric Psychology, 35(9), 937-949. doi: 10.1093/jpepsy/jsq023
1030	Daghofer, F. (2007). Financial risk-taking on "Who Wants to Be a Millionaire": A comparison between Austria, Germany, and Slovenia. [Article]. International Journal of Psychology, 42(5), 317-330. doi: 10.1080/00207590600852389
1031	Danielsson, A. K., Eriksson, A. K., & Allebeck, P. (2014). Technology-based support via telephone or web: A systematic review of the effects on smoking, alcohol use and gambling. [Review]. Addictive Behaviors, 39(12), 1846-1868. doi: 10.1016/j.addbeh.2014.06.007
1032	Da?yar, M., & Demirel, M. (2015). Effects of problem-based learning on academic achievement: A meta-analysis study. [Article]. Egitim ve Bilim, 40(181), 139-174. doi: 10.15390/EB.2015.4429
1033	De La Hunty, A., Gibson, S., & Ashwell, M. (2013). Does regular breakfast cereal consumption help children and adolescents stay slimmer? A systematic review and meta-analysis. [Review]. Obesity Facts, 6(1), 70-85. doi: 10.1159/000348878
1034	De Marez, L., Evens, T., & Stragier, J. (2011). Diffusion theory vs. today's ICT environment. [Article]. Observatorio, 5(3), 175-202.
1035	De Roten, Y., Zimmermann, G., Ortega, D., & Despland, J. N. (2013). Meta-analysis of the effects of MI training on clinicians' behavior. [Article]. Journal of Substance Abuse Treatment, 45(2), 155-162. doi: 10.1016/j.jsat.2013.02.006
1036	de Zeeuw, E. L., de Geus, E. J. C., & Boomsma, D. I. (2015). Meta-analysis of twin studies highlights the importance of genetic variation in primary school educational achievement. [Article]. Trends in Neuroscience and Education, 4(3), 69-76. doi: 10.1016/j.tine.2015.06.001
1037	D?bska, B., Guzowska-Swider, B., & H?clik, K. (2016). The benefits of using blended-learning methods in spectroscopy. [Article]. International Journal of Continuing Engineering Education and Life-Long Learning, 26(2), 153-167. doi: 10.1504/IJCEELL.2016.07600912
1038	Demakis, G. J. (2003). A meta-analytic review of the sensitivity of the Wisconsin Card Sorting Test to frontal and lateralized frontal brain damage. [Review]. Neuropsychology, 17(2), 255-264. doi: 10.1037/0894-4105.17.2.255
1039	Dent, A. L., & Koenka, A. C. (2016). The Relation Between Self-Regulated Learning and Academic Achievement Across Childhood and Adolescence: A Meta-Analysis. [Article]. Educational Psychology Review, 28(3), 425-474. doi: 10.1007/s10648-015-9320-8
1040	Devall, K. D. (2015). Actualizing notions of perspective transformation using web 2.0: Student views on what works for language and culture learning. [Review]. Journal of Educational Multimedia and Hypermedia, 24(4), 343-384.
1041	Dexter, D. D., & Hughes, C. A. (2011). Graphic organizers and students with learning disabilities: A meta-analysis. [Review]. Learning Disability Quarterly, 34(1), 51-72.
1042	Di Nuovo, S. F. (2014). On research in psychology: Publication, evaluation, prevention of pathologies of science. [Article]. Roczniki Psychologiczne, 17(3), 603-613.
1043	Díaz-Anzaldúa, A., Díaz-Martínez, A., & Díaz-Martínez, L. R. (2011). The complex interplay of genetics, epigenetics, and environment in the predisposition to alcohol dependence. [Article]. Salud Mental, 34(2), 157-166.
1044	Djermanov, J., Kostovic, S., Kosanovic, M., Egic, B., Oljaca, M., Djukic, M., & Borovica, T. (2011). Pedagogical reception of information and communication technology in education. [Article]. Technics Technologies Education Management, 6(4), 1110-1120.
1045	Dochy, F., Segers, M., Van den Bossche, P., & Gijbels, D. (2003). Effects of problem-based learning: A meta-analysis. [Review]. Learning and Instruction, 13(5), 533-568. doi: 10.1016/S0959-4752(02)00025-7
1046	Donker, A. S., de Boer, H., Kostons, D., Dignath van Ewijk, C. C., & van der Werf, M. P. C. (2014). Effectiveness of learning strategy instruction on academic performance: A meta-analysis. [Review]. Educational Research Review, 11, 1-26. doi: 10.1016/j.edurev.2013.11.002
1047	Donnelly, K., & Twenge, J. M. (2016). Masculine and Feminine Traits on the Bem Sex-Role Inventory, 1993–2012: a Cross-Temporal Meta-Analysis. [Article in Press]. Sex Roles, 1-10. doi: 10.1007/s11199-016-0625-y
1048	Doolen, J. (2017). Meta-Analysis, Systematic, and Integrative Reviews: An Overview. [Article]. Clinical Simulation in Nursing, 13(1), 28-30. doi: 10.1016/j.ecns.2016.10.003
1049	Duangdao, K. M., & Roesch, S. C. (2008). Coping with diabetes in adulthood: A meta-analysis. [Article]. Journal of Behavioral Medicine, 31(4), 291-300. doi: 10.1007/s10865-008-9155-6
1050	Duncan, G. J., Dowsett, C. J., Claessens, A., Magnuson, K., Huston, A. C., Klebanov, P., . . . Japel, C. (2007). School Readiness and Later Achievement. [Article]. Developmental Psychology, 43(6), 1428-1446. doi: 10.1037/0012-1649.43.6.1428
1051	Durlak, J. A., Taylor, R. D., Kawashima, K., Pachan, M. K., Dupre, E. P., Celio, C. I., . . . Weissberg, R. P. (2007). Effects of positive youth development programs on school, family, and community systems. [Review]. American Journal of Community Psychology, 39(3-4), 269-286. doi: 10.1007/s10464-007-9112-5
1052	Durlak, J. A., & Wells, A. M. (1997). Primary prevention mental health programs for children and adolescents: A meta-analytic review. [Article]. American Journal of Community Psychology, 25(2), 115-152.
1053	Dusseldorp, E., Van Elderen, T., Maes, S., Meulman, J., & Kraaij, V. (1999). A meta-analysis of psychoeducational programs for coronary heart disease patients. [Article]. Health Psychology, 18(5), 506-519. doi: 10.1037/0278-6133.18.5.506
1054	Eagly, A. H., & Steffen, V. J. (1986). Gender and Aggressive Behavior. A Meta-Analytic Review of the Social Psychological Literature. [Review]. Psychological Bulletin, 100(3), 309-330. doi: 10.1037/0033-2909.100.3.309
1055	Eden, D., Geller, D., Gewirtz, A., Gordon-Terner, R., Inbar, I., Liberman, M., . . . Shalit, M. (2000). Implanting pygmalion leadership style through workshop training: Seven field experiments. [Article]. Leadership Quarterly, 11(2), 171-210. doi: 10.1016/S1048-9843(00)00042-4
1056	Ehsani, J. P., Raymond Bingham, C., & Shope, J. T. (2013). The effect of the learner license Graduated Driver Licensing components on teen drivers' crashes. [Article]. Accident Analysis and Prevention, 59, 327-336. doi: 10.1016/j.aap.2013.06.001
1057	Elbaum, B. (2007). Effects of an oral testing accommodation on the mathematics performance of secondary students with and without learning disabilities. [Article]. Journal of Special Education, 40(4), 218-229. doi: 10.1177/00224669070400040301
1058	Emmioglu, E., & Capa-Aydin, Y. (2012). Attitudes and achievement in statistics: A meta-analysis study. [Article]. Statistics Education Research Journal, 11(2), 95-102.
1059	Engelmann, K., & Fischer, F. (2014). Fostering scientific reasoning: A meta-analysis on intervention studies. [Conference Paper]. Proceedings of International Conference of the Learning Sciences, ICLS, 1(January), 246-253.
1060	Engelmann, K., Neuhaus, B. J., & Fischer, F. (2016). Fostering scientific reasoning in education–meta-analytic evidence from intervention studies. [Article]. Educational Research and Evaluation, 22(5-6), 333-349. doi: 10.1080/13803611.2016.1240089
1061	Epkins, C. C., Gardner, C., & Scanlon, N. (2013). Rumination and anxiety sensitivity in preadolescent girls: Independent, combined, and specific associations with depressive and anxiety symptoms. [Article]. Journal of Psychopathology and Behavioral Assessment, 35(4), 540-551. doi: 10.1007/s10862-013-9360-7
1062	Erion, J. (2006). Parent tutoring: A meta-analysis. [Article]. Education and Treatment of Children, 29(1), 79-106.
1063	Ernst, J. V., & Clark, A. C. (2012). Attitudes and motivation of students in an introductory technical graphics course: A meta-analysis study. [Review]. Engineering Design Graphics Journal, 76(2), 1-16.
1064	Erwin, H. E., Ickes, M., Ahn, S., & Fedewa, A. (2014). Impact of recess interventions on children's physical activity-A meta-analysis. [Article]. American Journal of Health Promotion, 28(3), 159-167. doi: 10.4278/ajhp.120926-LIT-470
1065	Falchikov, N., & Boud, D. (1989). Student Self-Assessment in Higher Education: A Meta-Analysis. [Article]. Review of Educational Research, 59(4), 395-430. doi: 10.3102/00346543059004395
1066	Fan, H., Xu, J., Cai, Z., He, J., & Fan, X. (2017). Homework and students’ achievement in math and science: A 30-year meta-analysis, 1986–2015. [Article]. Educational Research Review, 20, 35-54. doi: 10.1016/j.edurev.2016.11.003
1067	Faraone, S. V. (2005). The scientific foundation for understanding attention-deficit/hyperactivity disorder as a valid psychiatric disorder. [Review]. European Child and Adolescent Psychiatry, 14(1), 1-10. doi: 10.1007/s00787-005-0429-z
1068	Faust, D. (1997). Of science, meta-science, and clinical practice: The generalization of a generalization to a particular. [Review]. Journal of Personality Assessment, 68(2), 331-354. doi: 10.1207/s15327752jpa6802_6
1069	Fincham, J. E., & Draugalis, J. R. (2013). The importance of survey research standards. [Article]. American journal of pharmaceutical education, 77(1), 4. doi: 10.5688/ajpe7714
1070	Fisher, E. B., Chan, J. C. N., Nan, H., Sartorius, N., & Oldenburg, B. (2012). Co-occurrence of diabetes and depression: Conceptual considerations for an emerging global health challenge. [Article]. Journal of Affective Disorders, 142(SUPPL.), S56-S66. doi: 10.1016/S0165-0327(12)70009-5
1071	Fisher, M. A., Beeson, D. C., & Hans, M. G. (2009). Dental practice network of U.S. dental schools. [Article]. Journal of Dental Education, 73(12), 1387-1393.
1072	Fleming, S. K., Blasey, C., & Schatzberg, A. F. (2004). Neuropsychological correlates of psychotic features in major depressive disorders: A review and meta-analysis. [Conference Paper]. Journal of Psychiatric Research, 38(1), 27-35. doi: 10.1016/S0022-3956(03)00100-6
1073	Florit, E., & Cain, K. (2011). The Simple View of Reading: Is It Valid for Different Types of Alphabetic Orthographies? [Review]. Educational Psychology Review, 23(4), 553-576. doi: 10.1007/s10648-011-9175-6
1074	Fortune, E. E., & Goodie, A. S. (2010). The Relationship Between Pathological Gambling and Sensation Seeking: The Role of Subscale Scores. [Article]. Journal of Gambling Studies, 26(3), 331-346. doi: 10.1007/s10899-009-9162-8
1075	Fournier, K. A., Hass, C. J., Naik, S. K., Lodha, N., & Cauraugh, J. H. (2010). Motor coordination in autism spectrum disorders: A synthesis and meta-analysis. [Article]. Journal of Autism and Developmental Disorders, 40(10), 1227-1240. doi: 10.1007/s10803-010-0981-3
1076	Friso-Van Den Bos, I., Van Der Ven, S. H. G., Kroesbergen, E. H., & Van Luit, J. E. H. (2013). Working memory and mathematics in primary school children: A meta-analysis. [Review]. Educational Research Review, 10, 29-44. doi: 10.1016/j.edurev.2013.05.003
1077	Fuchs, C., Lee, J. K., Roemer, L., & Orsillo, S. M. (2013). Using Mindfulness- and Acceptance-Based Treatments With Clients From Nondominant Cultural and/or Marginalized Backgrounds: Clinical Considerations, Meta-Analysis Findings, and Introduction to the Special Series. Clinical Considerations in using Acceptance- and Mindfulness-based Treatments With Diverse Populations. [Editorial]. Cognitive …
1078	Furnham, A., Jackson, C. J., & Miller, T. (1999). Personality, learning style and work performance. [Article]. Personality and Individual Differences, 27(6), 1113-1122. doi: 10.1016/S0191-8869(99)00053-7
1079	Gage, N. L. (1996). Confronting counsels of despair for the behavioral sciences. [Article]. Educational Researcher, 25(3), 5-22. doi: 10.3102/0013189X025003005
1080	Gau, L. S. (2013). Trends and topics in sports research in the social science citation index from 1993 to 2008. [Article]. Perceptual and Motor Skills, 116(1), 305-314. doi: 10.2466/30.03.PMS.116.1.305-314
1081	Gautier, A., & Pache, A. C. (2013). Research on Corporate Philanthropy: A Review and Assessment. [Article in Press]. Journal of Business Ethics, 1-27. doi: 10.1007/s10551-013-1969-7
1082	Gayes, L. A., & Steele, R. G. (2014). A meta-analysis of motivational interviewing interventions for pediatric health behavior change. [Article]. Journal of Consulting and Clinical Psychology, 82(3), 521-535. doi: 10.1037/a0035917
1083	Gegenfurtner, A., Lehtinen, E., & Säljö, R. (2011). Expertise Differences in the Comprehension of Visualizations: A Meta-Analysis of Eye-Tracking Research in Professional Domains. [Review]. Educational Psychology Review, 23(4), 523-552. doi: 10.1007/s10648-011-9174-7
1084	Gerard, L., Matuk, C., McElhaney, K., & Linn, M. C. (2015). Automated, adaptive guidance for K-12 education. [Review]. Educational Research Review, 15, 41-58. doi: 10.1016/j.edurev.2015.04.001
1085	Gersten, R., & Carnine, D. (1984). Auditory-Perceptual Skills and Reading: A Response to Kavale's Meta-Analysis. [Article]. Remedial and Special Education, 5(1), 16-20. doi: 10.1177/074193258400500105
1086	Gersten, R., Chard, D. J., Jayanthi, M., Baker, S. K., Morphy, P., & Flojo, J. (2009). Mathematics instruction for students with learning disabilities: A meta-analysis of instructional components. [Article]. Review of Educational Research, 79(3), 1202-1242. doi: 10.3102/0034654309334431
1087	Gilmore, C. K., & Papadatou-Pastou, M. (2009). Patterns of individual differences in conceptual understanding and arithmetical skill: A meta-analysis. [Article]. Mathematical Thinking and Learning, 11(1-2), 25-40. doi: 10.1080/10986060802583923
1088	Ginis, K. A. M., Nigg, C. R., & Smith, A. L. (2013). Peer-delivered physical activity interventions: An overlooked opportunity for physical activity promotion. [Review]. Translational Behavioral Medicine, 3(4), 434-443. doi: 10.1007/s13142-013-0215-2
1089	Ginns, P., Martin, A. J., & Marsh, H. W. (2013). Designing Instructional Text in a Conversational Style: A Meta-analysis. [Review]. Educational Psychology Review, 25(4), 445-472. doi: 10.1007/s10648-013-9228-0
1090	Gold, J. M., Hahn, B., Strauss, G. P., & Waltz, J. A. (2009). Turning it upside down: Areas of preserved cognitive function in schizophrenia. [Article]. Neuropsychology Review, 19(3), 294-311. doi: 10.1007/s11065-009-9098-x
1091	Goldman, S. R., Britt, M. A., Brown, W., Cribb, G., George, M., Greenleaf, C., . . . Shanahan, C. (2016). Disciplinary Literacies and Learning to Read for Understanding: A Conceptual Framework for Disciplinary Literacy. [Article]. Educational Psychologist, 51(2), 219-246. doi: 10.1080/00461520.2016.1168741
1092	Goldner, L. (2016). Protégés’ Personality Traits, Expectations, the Quality of the Mentoring Relationship and Adjustment: A Big Five Analysis. [Article]. Child and Youth Care Forum, 45(1), 85-105. doi: 10.1007/s10566-015-9319-9
1093	Golomb, B. A., Stattin, H., & Mednick, S. (2000). Low cholesterol and violent crime. [Article]. Journal of Psychiatric Research, 34(4-5), 301-309. doi: 10.1016/S0022-3956(00)00024-8
1094	Gonçalves, R., Rodrigues, H., Novaes, F., Arbol, J., Volchan, E., Coutinho, E. S. F., . . . Ventura, P. (2015). Listening to the heart: A meta-analysis of cognitive behavior therapy impact on the heart rate of patients with anxiety disorders. [Review]. Journal of Affective Disorders, 172, 231-240. doi: 10.1016/j.jad.2014.09.058
1095	Gooding, P. A., Mayes, A. R., & Van Eijk, R. (2000). A meta-analysis of indirect memory tests for novel material in organic amnesics. [Article]. Neuropsychologia, 38(5), 666-676. doi: 10.1016/S0028-3932(99)00119-0
1096	Gorelick, D. A., Montoya, I. D., & Johnson, E. O. (1998). Sociodemographic representation in published studies of cocaine abuse pharmacotherapy. [Article]. Drug and Alcohol Dependence, 49(2), 89-93. doi: 10.1016/S0376-8716(97)00143-9
1097	Gorman, T. E., Ahern, S. P., Wiseman, J., & Skrobik, Y. (2005). Residents' end-of-life decision making with adult hospitalized patients: A review of the literature. [Review]. Academic Medicine, 80(7), 622-633. doi: 10.1097/00001888-200507000-00004
1098	Gould, N., & Richardson, J. (2006). Parent-training/education programmes in the management of children with conduct disorders: Developing an integrated evidence-based perspective for health and social care. [Review]. Journal of Children's Services, 1(4), 47-60. doi: 10.1108/17466660200600031
1099	Govindshenoy, M., & Spencer, N. (2007). Abuse of the disabled child: A systematic review of population-based studies. [Review]. Child: Care, Health and Development, 33(5), 552-558. doi: 10.1111/j.1365-2214.2006.00693.x
1100	Graham, S., & Santangelo, T. (2014). Does spelling instruction make students better spellers, readers, and writers? A meta-analytic review. [Review]. Reading and Writing, 27(9), 1703-1743. doi: 10.1007/s11145-014-9517-0
1101	Greenleaf, C., & Petrosino, A. (2009). Letter to the editors. Response to Slavin, Cheung, Groff, and Lake (2008). Effective reading programs for middle and high schools: A best-evidence synthesis. [Article]. Reading Research Quarterly, 44(4), 349-354. doi: 10.1598/RRQ.44.4.2
1102	Groot, W., & Maassen Van Den Brink, H. (2000). Overeducation in the labor market: A meta-analysis. [Article]. Economics of Education Review, 19(2), 149-158. doi: 10.1016/S0272-7757(99)00057-6
1103	Grzeskowiak, L. E., Thomas, A. E., To, J., Phillips, A. J., & Reeve, E. (2015). Enhancing education activities for health care trainees and professionals using audience response systems: A systematic review. [Review]. Journal of Continuing Education in the Health Professions, 35(4), 261-269. doi: 10.1097/01.CEH.0000473130.55806.87
1104	Guo, Y. R., & Goh, D. H. L. (2015). Affect in embodied pedagogical agents: Meta-analytic review. [Review]. Journal of Educational Computing Research, 53(1), 124-149. doi: 10.1177/0735633115588774
1105	Gurnani, A. S., & Gavett, B. E. (2016). The Differential Effects of Alzheimer's Disease and Lewy Body Pathology on Cognitive Performance: a Meta-analysis. [Article in Press]. Neuropsychology Review, 1-17. doi: 10.1007/s11065-016-9334-0
1106	Guzzetti, B. J. (2000). Learning counter-intuitive science concepts: What have we learned from over a decade of research? [Article]. Reading and Writing Quarterly, 16(2), 89-98. doi: 10.1080/105735600277971
1107	Haelermans, C., Ghysels, J., & Prince, F. (2015). A dataset of three educational technology experiments on differentiation, formative testing and feedback. [Article]. British Journal of Educational Technology, 46(5), 1102-1108. doi: 10.1111/bjet.12334
1108	Hajizadeh, M., Nandi, A., & Heymann, J. (2014). Social inequality in infant mortality: What explains variation across low and middle income countries? [Article]. Social Science and Medicine, 101, 36-46. doi: 10.1016/j.socscimed.2013.11.019
1109	Halberstadt, A. G. (1983). Family expressiveness styles and nonverbal communication skills. [Article]. Journal of Nonverbal Behavior, 8(1), 14-26. doi: 10.1007/BF00986327
1110	Hall, C., Roberts, G. J., Cho, E., McCulley, L. V., Carroll, M., & Vaughn, S. (2016). Reading Instruction for English Learners in the Middle Grades: a Meta-Analysis. [Article in Press]. Educational Psychology Review, 1-32. doi: 10.1007/s10648-016-9372-4
1111	Hamdy, H., Prasad, K., Anderson, B., Scherpbier, A., Williams, R., Zwierstra, R., & Cuddihy, H. (2006). BEME systematic review: Predictive values of measurements obtained in medical schools and future performance in medical practice. [Review]. Medical Teacher, 28(2), 103-116. doi: 10.1080/01421590600622723
1112	Hammond, D. C. (2006). What is neurofeedback? [Review]. Journal of Neurotherapy, 10(4), 25-36. doi: 10.1300/J184v10n04_04
1113	Hartmann, S. B., Braae, L. Q. N., Pedersen, S., & Khalid, M. S. (2017). The potentials of using cloud computing in schools: A systematic literature review. [Review]. Turkish Online Journal of Educational Technology, 16(1), 190-202.
1114	Harvey, S. T., Boer, D., Meyer, L. H., & Evans, I. M. (2009). Updating a meta-analysis of intervention research with challenging behaviour: Treatment validity and standards of practice. [Review]. Journal of Intellectual and Developmental Disability, 34(1), 67-80. doi: 10.1080/13668250802690922
1115	Hatala, R., Cook, D. A., Zendejas, B., Hamstra, S. J., & Brydges, R. (2014). Feedback for simulation-based procedural skills training: A meta-analysis and critical narrative synthesis. [Review]. Advances in Health Sciences Education, 19(2), 251-272. doi: 10.1007/s10459-013-9462-8
1116	Hativa, N., & Shorer, D. (1989). Socioeconomic Status, Aptitude, and Gender Differences in CAI Gains of Arithmetic. [Article]. Journal of Educational Research, 83(1), 11-21. doi: 10.1080/00220671.1989.10885924
1117	Hebert, M., Gillespie, A., & Graham, S. (2013). Comparing effects of different writing activities on reading comprehension: A meta-analysis. [Article]. Reading and Writing, 26(1), 111-138. doi: 10.1007/s11145-012-9386-3
1118	Hedges, L. V., Pigott, T. D., Polanin, J. R., Ryan, A. M., Tocci, C., & Williams, R. T. (2016). The Question of School Resources and Student Achievement: A History and Reconsideration. [Article]. Review of Research in Education, 40(1), 143-168. doi: 10.3102/0091732X16667070
1119	Heilbrun, K., Dematteo, D., Brooks, S., Yasuhara, K., Shah, S., Anumba, N., . . . Pich, M. (2011). Risk-need assessment: Bridging disciplinary and regional boundaries. [Review]. Criminal Behaviour and Mental Health, 21(1), 1-7. doi: 10.1002/cbm.793
1120	Helle, L., & Säljö, R. (2012). Collaborating with digital tools and peers in medical education: Cases and simulations as interventions in learning. [Article]. Instructional Science, 40(5), 737-744. doi: 10.1007/s11251-012-9216-7
1121	Herd, M., Whittingham, K., Sanders, M., Colditz, P., & Boyd, R. N. (2014). Efficacy of preventative parenting interventions for parents of preterm infants on later child behavior: A systematic review and meta-analysis. [Article]. Infant Mental Health Journal, 35(6), 630-641. doi: 10.1002/imhj.21480
1122	Hess, C. B., & Chen, A. M. (2014). Measuring psychosocial functioning in the radiation oncology clinic: A systematic review. [Review]. Psycho-Oncology, 23(8), 841-854. doi: 10.1002/pon.3521
1123	Hicks, T., & Wood, J. L. (2016). A meta-synthesis of academic and social characteristic studies: First-generation college students in STEM disciplines at HBCUs. [Article]. Journal for Multicultural Education, 10(2), 107-123. doi: 10.1108/JME-01-2016-0018
1124	Hirschnitz-Garbers, M., & Stoll-Kleemann, S. (2011). Opportunities and barriers in the implementation of protected area management: A qualitative meta-analysis of case studies from European protected areas. [Article]. Geographical Journal, 177(4), 321-334. doi: 10.1111/j.1475-4959.2010.00391.x
1125	Hirumi, A., Kleinsmith, A., Johnsen, K., Kubovec, S., Eakins, M., Bogert, K., . . . Cendan, J. (2016). Advancing virtual patient simulations through design research and interPLAY: part I: design and development. [Article]. Educational Technology Research and Development, 64(4), 763-785. doi: 10.1007/s11423-016-9429-6
1126	Hodges, L. J., Walker, J., Kleiboer, A. M., Ramirez, A. J., Richardson, A., Velikova, G., & Sharpe, M. (2011). What is a psychological intervention? A metareview and practical proposal. [Review]. Psycho-Oncology, 20(5), 470-478. doi: 10.1002/pon.1780
1127	Höffler, T. N. (2010). Spatial ability: Its influence on learning with visualizations-a meta-analytic review. [Review]. Educational Psychology Review, 22(3), 245-269. doi: 10.1007/s10648-010-9126-7
1128	Holland, J. C. (1992). Psycho-oncology: Overview, obstacles and opportunities. [Article]. Psycho-Oncology, 1(1), 1-13. doi: 10.1002/pon.2960010103
1129	Holmes, C. T., & Matthews, K. M. (1984). The Effects of Nonpromotion on Elementary and Junior High School Pupils: A Meta-Analysis. [Article]. Review of Educational Research, 54(2), 225-236. doi: 10.3102/00346543054002225
1130	Hong, E. R., Ganz, J. B., Ninci, J., Neely, L., Gilliland, W., & Boles, M. (2015). An Evaluation of the Quality of Research on Evidence-Based Practices for Daily Living Skills for Individuals with Autism Spectrum Disorder. [Article]. Journal of Autism and Developmental Disorders, 45(9), 2792-2815. doi: 10.1007/s10803-015-2444-3
1131	Horak, V. M. (1981). A meta-analysis of research findings on individualized instruction in mathematics. [Article]. Journal of Educational Research, 74(4), 249-252. doi: 10.1080/00220671.1981.10885318
1132	Hos, R., & Topal, H. (2013). The current status of English as a foreign language (EFL) teachers' professional development in Turkey: A systematic review of literature. [Article]. Anthropologist, 16(1-2), 293-305.
1133	Houdé, O., Rossi, S., Lubin, A., & Joliot, M. (2010). Mapping numerical processing, reading, and executive functions in the developing brain: An fMRI meta-analysis of 52 studies including 842 children. [Article]. Developmental Science, 13(6), 876-885. doi: 10.1111/j.1467-7687.2009.00938.x
1134	Houser, D., Maheady, L., Pomerantz, D., & Jabot, M. (2015). Effects of Radical Raceway on Homework Completion and Accuracy in a Ninth-grade Social Studies Inclusion Class. [Article]. Journal of Behavioral Education, 24(4), 402-417. doi: 10.1007/s10864-015-9229-9
1135	Huang, J. L., Blume, B. D., Ford, J. K., & Baldwin, T. T. (2015). A Tale of Two Transfers: Disentangling Maximum and Typical Transfer and Their Respective Predictors. [Article]. Journal of Business and Psychology, 30(4), 709-732. doi: 10.1007/s10869-014-9394-1
1136	Hull, J. G., & Bond Jr, C. F. (1986). Social and Behavioral Consequences of Alcohol Consumption and Expectancy. A Meta-Analysis. [Review]. Psychological Bulletin, 99(3), 347-360. doi: 10.1037/0033-2909.99.3.347
1137	Hulsman, R. L., Ros, W. J. G., Winnubst, J. A. M., & Bensing, J. M. (1999). Teaching clinically experienced physicians communication skills. A review of evaluation studies. [Article]. Medical Education, 33(9), 655-668. doi: 10.1046/j.1365-2923.1999.00519.x
1138	Hussain, N., Sprague, S., Madden, K., Hussain, F. N., Pindiprolu, B., & Bhandari, M. (2015). A Comparison of the Types of Screening Tool Administration Methods Used for the Detection of Intimate Partner Violence: A Systematic Review and Meta-Analysis. [Article]. Trauma, Violence, and Abuse, 16(1), 60-69. doi: 10.1177/1524838013515759
1139	Hutchinson, T. P. (2005). Randomised experimentation in evaluating transport and transport safety interventions. [Article]. Traffic Engineering and Control, 46(6), 225-229.
1140	Hyde, J. S., Fennema, E., & Lamon, S. J. (1990). Gender Differences in Mathematics Performance: A Meta-Analysis. [Article]. Psychological Bulletin, 107(2), 139-155.
1141	Issenberg, S. B., McGaghie, W. C., Petrusa, E. R., Gordon, D. L., & Scalese, R. J. (2005). Features and uses of high-fidelity medical simulations that lead to effective learning: A BEME systematic review. [Review]. Medical Teacher, 27(1), 10-28. doi: 10.1080/01421590500046924
1142	Jackson, S. E., & Schuler, R. S. (1985). A meta-analysis and conceptual critique of research on role ambiguity and role conflict in work settings. [Article]. Organizational Behavior and Human Decision Processes, 36(1), 16-78. doi: 10.1016/0749-5978(85)90020-2
1143	Jain, R., Sloan Manning, J., Garlow, S., & Skale, T. G. (2007). Managing bipolar disorder from urgent situations to maintenance therapy, part 1: Urgent situations. [Review]. Journal of Clinical Psychiatry, 68(7), 1129-1138.
1144	James, L., Brody, D., & Hamilton, Z. (2013). Risk factors for domestic violence during pregnancy: A meta-analytic review. [Article]. Violence and Victims, 28(3), 359-380. doi: 10.1891/0886-6708.28.3.359
1145	Jason, L. A., Bell, D. S., Rowe, K., Van Hoof, E. L. S., Jordan, K., Lapp, C., . . . De Meirleir, K. (2006). A pediatric case definition for myalgic encephalomyelitis and chronic fatigue syndrome. [Article]. Journal of Chronic Fatigue Syndrome, 13(2-3), 1-44. doi: 10.1300/J092v13n02_01
1146	Jayakumar, N., Brunckhorst, O., Dasgupta, P., Khan, M. S., & Ahmed, K. (2015). E-Learning in Surgical Education: A Systematic Review. [Review]. Journal of Surgical Education, 72(6), 1145-1157. doi: 10.1016/j.jsurg.2015.05.008
1147	Jensen, C. D., Cushing, C. C., Aylward, B. S., Craig, J. T., Sorell, D. M., & Steele, R. G. (2011). Effectiveness of motivational interviewing interventions for adolescent substance use behavior change: A meta-analytic review. [Article]. Journal of Consulting and Clinical Psychology, 79(4), 433-440. doi: 10.1037/a0023992
1148	Jin, Y. L., Ding, L. L., Yao, Y. S., Song, X. L., Tang, H., He, L. P., & Chen, Y. (2013). Obesity detection rate among primary school students in the People's Republic of China: A meta-analysis. [Review]. Therapeutics and Clinical Risk Management, 9(1), 383-390. doi: 10.2147/TCRM.S50145
1149	Jitendra, A. K., Petersen-Brown, S., Lein, A. E., Zaslofsky, A. F., Kunkel, A. K., Jung, P. G., & Egan, A. M. (2015). Teaching Mathematical Word Problem Solving: The Quality of Evidence for Strategy Instruction Priming the Problem Structure. [Article]. Journal of Learning Disabilities, 48(1), 51-72. doi: 10.1177/0022219413487408
1150	Job, J., & Sriraman, B. (2013). A Framework for Quality Assurance in Globalization of Higher Education: A View Toward the Future. [Article]. Interchange, 43(2), 75-93. doi: 10.1007/s10780-013-9186-y
1151	Johnsen, G. E., & Asbjørnsen, A. E. (2008). Consistent impaired verbal memory in PTSD: A meta-analysis. [Article]. Journal of Affective Disorders, 111(1), 74-82. doi: 10.1016/j.jad.2008.02.007
1152	Johnson Jr, O. (2013). Is Concentrated Advantage the Cause? The Relative Contributions of Neighborhood Advantage and Disadvantage to Educational Inequality. [Article]. Urban Review, 45(5), 561-585. doi: 10.1007/s11256-013-0242-9
1153	Jones, S., Myhill, D., & Bailey, T. (2013). Grammar for writing? An investigation of the effects of contextualised grammar teaching on students' writing. [Article]. Reading and Writing, 26(8), 1241-1263. doi: 10.1007/s11145-012-9416-1
1154	Joseph, J. S., Gray, M. J., & Mayer, J. (2013). Addressing sexual assault within social systems: System justification as a barrier to college prevention efforts. [Article]. Journal of Aggression, Maltreatment and Trauma, 22(5), 493-509. doi: 10.1080/10926771.2013.785460
1155	Joseph, L. M., Konrad, M., Cates, G., Vajcner, T., Eveleigh, E., & Fishley, K. M. (2012). A meta-analytic review of the cover-copy-compare and variations of this self-management procedure. [Review]. Psychology in the Schools, 49(2), 122-136. doi: 10.1002/pits.20622
1156	Kalaian, H. A., Mullan, P. B., & Kasim, R. M. (1999). What Can Studies of Problem-Based Learning Tell Us? Synthesizing and Modeling PBL Effects on National Board of Medical Examination Performance: Hierarchical Linear Modeling Meta-Analytic Approach. [Article]. Advances in Health Sciences Education, 4(3), 209-221. doi: 10.1023/A:1009871001258
1157	Kaldenberg, E. R., Watt, S. J., & Therrien, W. J. (2015). Reading instruction in science for students with learning disabilities: A meta-analysis. [Article]. Learning Disability Quarterly, 38(3), 160-173. doi: 10.1177/0731948714550204
1158	Kalmijn, M., & Kraaykamp, G. (2007). Social stratification and attitudes: A comparative analysis of the effects of class and education in Europe. [Article]. British Journal of Sociology, 58(4), 547-576. doi: 10.1111/j.1468-4446.2007.00166.x
1159	Karelaia, N., & Hogarth, R. M. (2008). Determinants of Linear Judgment: A Meta-Analysis of Lens Model Studies. [Article]. Psychological Bulletin, 134(3), 404-426. doi: 10.1037/0033-2909.134.3.404
1160	Karich, A. C., Burns, M. K., & Maki, K. E. (2014). Updated Meta-Analysis of Learner Control Within Educational Technology. [Article]. Review of Educational Research, 84(3), 392-410. doi: 10.3102/0034654314526064
1161	Katherine Davis, M., & Gidycz, C. A. (2000). Child Sexual Abuse Prevention Programs: A Meta-Analysis. [Article]. Journal of Clinical Child and Adolescent Psychology, 29(2), 257-265.
1162	Katz, R. C. (2008). Efficacy of computerized aphasia treatment: Past research and future directions. [Review]. Acta Neuropsychologica, 6(1), 17-26.
1163	Kellett, M. W., Smith, D. F., Stockton, P. A., & Chadwick, D. W. (1999). Topiramate in clinical practice: First year's postlicensing experience in a specialist epilepsy clinic. [Article]. Journal of Neurology Neurosurgery and Psychiatry, 66(6), 759-763.
1164	Kennedy, M. R. T., Coelho, C., Turkstra, L., Ylvisaker, M., Moore Sohlberg, M., Yorkston, K., . . . Kan, P. F. (2008). Intervention for executive functions after traumatic brain injury: A systematic review, meta-analysis and clinical recommendations. [Review]. Neuropsychological Rehabilitation, 18(3), 257-299. doi: 10.1080/09602010701748644
1165	Keppell, M., Suddaby, G., & Hard, N. (2015). Assuring best practice in technology-enhanced learning environments. [Article]. Research in Learning Technology, 23. doi: 10.3402/rlt.v23.25728
1166	Kim, J., Park, J. H., & Shin, S. (2016). Effectiveness of simulation-based nursing eucation depending on fidelity: A meta analysis. [Article]. BMC Medical Education, 16(1). doi: 10.1186/s12909-016-0672-7
1167	Kirby, K. N. (2011). An empirical assessment of the form of utility functions. [Article]. Journal of Experimental Psychology: Learning Memory and Cognition, 37(2), 461-476. doi: 10.1037/a0021968
1168	Kokina, A., & Kern, L. (2010). Social storyTM interventions for students with autism spectrum disorders: A meta-analysis. [Article]. Journal of Autism and Developmental Disorders, 40(7), 812-826. doi: 10.1007/s10803-009-0931-0
1169	Konstantopoulos, S., Li, W., Miller, S. R., & van der Ploeg, A. (2016). Do interim assessments reduce the race and SES achievement gaps? [Article in Press]. Journal of Educational Research, 1-12. doi: 10.1080/00220671.2015.1103685
1170	Kovatchev, B., Cox, D., Hill, R., Reeve, R., Robeva, R., & Loboschefski, T. (2001). A psychophysiological marker of Attention Deficit/Hyperactivity Disorder (ADHD) - Defining the EEG consistency index. [Article]. Applied Psychophysiology Biofeedback, 26(2), 127-140. doi: 10.1023/A:1011339206875
1171	Kremer, K. P., Maynard, B. R., Polanin, J. R., Vaughn, M. G., & Sarteschi, C. M. (2014). Effects of After-School Programs with At-Risk Youth on Attendance and Externalizing Behaviors: A Systematic Review and Meta-Analysis. [Article]. Journal of Youth and Adolescence, 44(3), 616-636. doi: 10.1007/s10964-014-0226-4
1172	Kuan, P. Y. (2004). Peace, not war: Adolescents' management of intergenerational conflicts in Taiwan. [Conference Paper]. Journal of Comparative Family Studies, 35(4), 591-614+ii+vi.
1173	Kulik, C. L. C., Kulik, J. A., & Cohen, P. A. (1980). Instructional Technology and College Teaching. [Article]. Teaching of Psychology, 7(4), 199-205. doi: 10.1207/s15328023top0704_1
1174	Kulik, C. L. C., Schwalb, B. J., & Kulik, J. A. (1982). Programmed instruction in secondary education: A meta-analysis of evaluation findings. [Article]. Journal of Educational Research, 75(3), 133-138. doi: 10.1080/00220671.1982.10885369
1175	Kulik, J. A. (1983). How can chemists use educational technology effectively? [Article]. Journal of Chemical Education, 60(11), 957-959.
1176	Kumar, D. D. (1991). A Meta-analysis of the Relationship between Science Instruction and Student Engagement. [Article]. Educational Review, 43(1), 49-61. doi: 10.1080/0013191910430105
1177	Kvaale, E. P., Gottdiener, W. H., & Haslam, N. (2013). Biogenetic explanations and stigma: A meta-analytic review ofassociations among laypeople. [Review]. Social Science and Medicine, 96, 95-103. doi: 10.1016/j.socscimed.2013.07.017
1178	Kvasny, L., Trauth, E. M., & Morgan, A. J. (2009). Power relations in IT education and work: The intersectionality of gender, race, and class. [Article]. Journal of Information, Communication and Ethics in Society, 7, 96-118. doi: 10.1108/14779960910955828
1179	L.Roter, D., & A.Hall, J. (1991). Health education theory: An application to the process of patient - provider communication. [Article]. Health Education Research, 6(2), 185-193. doi: 10.1093/her/6.2.185
1180	Lake, W., Wallin, M., Woolcott, G., Boyd, W., Foster, A., Markopoulos, C., & Boyd, W. (2017). Applying an alternative mathematics pedagogy for students with weak mathematics: meta-analysis of alternative pedagogies. [Article]. International Journal of Mathematical Education in Science and Technology, 48(2), 215-228. doi: 10.1080/0020739X.2016.1245876
1181	Landers, R. N., & Reddock, C. M. (2016). A Meta-Analytic Investigation of Objective Learner Control in Web-based Instruction. [Article in Press]. Journal of Business and Psychology, 1-24. doi: 10.1007/s10869-016-9452-y
1182	Langner, R., & Eickhoff, S. B. (2013). Sustaining attention to simple tasks: A meta-analytic review of the neural mechanisms of vigilant attention. [Article]. Psychological Bulletin, 139(4), 870-900. doi: 10.1037/a0030694
1183	Larwin, K. H., Gorman, J., & Larwin, D. A. (2013). Assessing the Impact of Testing Aids on Post-Secondary Student Performance: A Meta-Analytic Investigation. [Article]. Educational Psychology Review, 25(3), 429-443. doi: 10.1007/s10648-013-9227-1
1184	Lauer, P. A., Akiba, M., Wilkerson, S. B., Apthorp, H. S., Snow, D., & Martin-Glenn, M. L. (2006). Out-of-school-time programs: A meta-analysis of effects for at-risk students. [Review]. Review of Educational Research, 76(2), 275-313. doi: 10.3102/00346543076002275
1185	Lavigne, J. V., & Faier-routman, J. (1992). Psychological adjustment to pediatric physical disorders: A meta-analytic review. [Article]. Journal of Pediatric Psychology, 17(2), 133-157. doi: 10.1093/jpepsy/17.2.133
1186	Le Corff, Y., & Toupin, J. (2010). The Five-Factor Model of personality at the facet level: Association with antisocial personality disorder symptoms and prediction of antisocial behavior. [Article]. Journal of Psychopathology and Behavioral Assessment, 32(4), 586-594. doi: 10.1007/s10862-010-9180-y
1187	Lee, S. H., & Tsai, S. F. (2016). Experimental intervention research on students with specific poor comprehension: a systematic review of treatment outcomes. [Article in Press]. Reading and Writing, 1-27. doi: 10.1007/s11145-016-9697-x
1188	Lee, Y. H., Waxman, H., Wu, J. Y., Michko, G., & Lin, G. (2013). Revisit the effect of teaching and learning with technology. [Article]. Educational Technology and Society, 16(1), 133-146.
1189	Leong, H. M., Carter, M., & Stephenson, J. R. (2015). Meta-analysis of Research on Sensory Integration Therapy for Individuals with Developmental and Learning Disabilities. [Article]. Journal of Developmental and Physical Disabilities, 27(2), 183-206. doi: 10.1007/s10882-014-9408-y
1190	Levinson, N. S. (2015). A tri-decennia view of knowledge transfer research: What works in diffusion and development contexts. [Article]. Journal of International Communication, 21(2), 153-168. doi: 10.1080/13216597.2015.1052531
1191	Li, H. (2014). The effects of read-aloud accommodations for students with and without disabilities: A meta-analysis. [Article]. Educational Measurement: Issues and Practice, 33(3), 3-16. doi: 10.1111/emip.12027
1192	Liao, Y. k. C. (2007). Effects of computer-assisted instruction on students' achievement in Taiwan: A meta-analysis. [Article]. Computers and Education, 48(2), 216-233. doi: 10.1016/j.compedu.2004.12.005
1193	Liddle, S. D., Baxter, G. D., & Gracey, J. H. (2004). Exercise and chronic low back pain: What works? [Review]. Pain, 107(1-2), 176-190. doi: 10.1016/j.pain.2003.10.017
1194	Lieberman, R. J., & Schwartz, J. B. (2012). Alphabet instruction has significant impact on alphabet learning. [Review]. Evidence-Based Communication Assessment and Intervention, 6(4), 166-170. doi: 10.1080/17489539.2012.756652
1195	Lijffijt, M., Bekker, E. M., Quik, E. H., Bakker, J., Kenemans, J. L., & Verbaten, M. N. (2004). Differences between low and high trait impulsivity are not associated with differences in inhibitory motor control. [Article]. Journal of Attention Disorders, 8(1), 25-32.
1196	Lilienfeld, S. O. (2014). The Research Domain Criteria (RDoC): An analysis of methodological and conceptual challenges. [Article in Press]. Behaviour Research and Therapy. doi: 10.1016/j.brat.2014.07.019
1197	Lilienfeld, S. O., Ritschel, L. A., Lynn, S. J., Cautin, R. L., & Latzman, R. D. (2013). Why many clinical psychologists are resistant to evidence-based practice: Root causes and constructive remedies. [Review]. Clinical Psychology Review, 33(7), 883-900. doi: 10.1016/j.cpr.2012.09.008
1198	Lindert, J., Von Ehrenstein, O. S., Grashow, R., Gal, G., Braehler, E., & Weisskopf, M. G. (2014). Sexual and physical abuse in childhood is associated with depression and anxiety over the life course: Systematic review and meta-analysis. [Review]. International Journal of Public Health, 59(2), 359-372. doi: 10.1007/s00038-013-0519-5
1199	Lindhiem, O., Higa, J., Trentacosta, C. J., Herschell, A. D., & Kolko, D. J. (2014). Skill Acquisition and Utilization During Evidence-Based Psychosocial Treatments for Childhood Disruptive Behavior Problems: A Review and Meta-analysis. [Review]. Clinical Child and Family Psychology Review, 17(1), 41-66. doi: 10.1007/s10567-013-0136-0
1200	Linn, M. C., & Hyde, J. S. (1989). Gender, Mathematics, and Science. [Article]. Educational Researcher, 18(8), 17-27. doi: 10.3102/0013189X018008017
1201	Liu, X., Li, L., Xiao, J., Yang, J., & Jiang, X. (2013). Abnormalities of autobiographical memory of patients with depressive disorders: A meta-analysis. [Review]. Psychology and Psychotherapy: Theory, Research and Practice, 86(4), 353-373. doi: 10.1111/j.2044-8341.2012.02077.x
1202	Ljung-Djärf, A., & Holmqvist Olander, M. (2013). Using Learning Study to Understand Preschoolers' Learning: Challenges and Possibilities. [Article]. International Journal of Early Childhood, 45(1), 77-100. doi: 10.1007/s13158-012-0067-9
1203	Logan, C. H., & Gaes, G. G. (1993). Meta-analysis and the rehabilitation of punishment. [Article]. Justice Quarterly, 10(2), 245-263. doi: 10.1080/07418829300091811
1204	Logan, S. W., Robinson, L. E., Wilson, A. E., & Lucas, W. A. (2012). Getting the fundamentals of movement: A meta-analysis of the effectiveness of motor skill interventions in children. [Review]. Child: Care, Health and Development, 38(3), 305-315. doi: 10.1111/j.1365-2214.2011.01307.x
1205	Lorah, E. R., Parnell, A., Whitby, P. S., & Hantula, D. (2015). A Systematic Review of Tablet Computers and Portable Media Players as Speech Generating Devices for Individuals with Autism Spectrum Disorder. [Article]. Journal of Autism and Developmental Disorders, 45(12), 3792-3804. doi: 10.1007/s10803-014-2314-4
1206	Lösel, F., Stemmler, M., & Bender, D. (2013). Long-term evaluation of a bimodal universal prevention program: Effects on antisocial development from kindergarten to adolescence. [Article]. Journal of Experimental Criminology, 9(4), 429-449. doi: 10.1007/s11292-013-9192-1
1207	Lou, Y., Bernard, R. M., & Abrami, P. C. (2006). Media and pedagogy in undergraduate distance education: A theory-based meta-analysis of empirical literature. [Article]. Educational Technology Research and Development, 54(2), 141-176. doi: 10.1007/s11423-006-8252-x
1208	Lubinski, D., & Humphreys, L. G. (1990). A broadly based analysis of mathematical giftedness. [Article]. Intelligence, 14(3), 327-355. doi: 10.1016/0160-2896(90)90022-L
1209	Lukacs, J. R., & Largaespada, L. L. (2006). Explaining sex differences in dental caries prevalence: Saliva, hormones, and "life history" etiologies. [Article]. American Journal of Human Biology, 18(4), 540-555. doi: 10.1002/ajhb.20530
1210	Lund, J., & Aarø, L. E. (2004). Accident prevention. Presentation of a model placing emphasis on human, structural and cultural factors. [Review]. Safety Science, 42(4), 271-324. doi: 10.1016/S0925-7535(03)00045-6
1211	Lunde, L. H., Nordhus, I. H., & Pallesen, S. (2009). The effectiveness of cognitive and behavioural treatment of chronic pain in the elderly: A quantitative review. [Review]. Journal of Clinical Psychology in Medical Settings, 16(3), 254-262. doi: 10.1007/s10880-009-9162-y
1212	Ma, X. (1999). A meta-analysis of the relationship between anxiety toward mathematics and achievement in mathematics. [Article]. Journal for Research in Mathematics Education, 30(5), 520-540.
1213	Ma, X., Shen, J., Krenn, H. Y., Hu, S., & Yuan, J. (2016). A Meta-Analysis of the Relationship Between Learning Outcomes and Parental Involvement During Early Childhood Education and Early Elementary Education. [Review]. Educational Psychology Review, 28(4), 771-801. doi: 10.1007/s10648-015-9351-1
1214	MacKenzie, D. L., & Farrington, D. P. (2015). Preventing future offending of delinquents and offenders: what have we learned from experiments and meta-analyses? [Article]. Journal of Experimental Criminology, 11(4), 565-595. doi: 10.1007/s11292-015-9244-9
1215	MacLean, A., Sweeting, H., Egan, M., Der, G., Adamson, J., & Hunt, K. (2013). How robust is the evidence of an emerging or increasing female excess in physical morbidity between childhood and adolescence? Results of a systematic literature review and meta-analyses. [Review]. Social Science and Medicine, 78(1), 96-112. doi: 10.1016/j.socscimed.2012.11.039
1216	Macnaghten, P., & Chilvers, J. (2014). The future of science governance: Publics, policies, practices. [Article]. Environment and Planning C: Government and Policy, 32(3), 530-548. doi: 10.1068/c1245j
1217	Malamuth, N. M., Hald, G. M., & Koss, M. (2012). Pornography, Individual Differences in Risk and Men's Acceptance of Violence Against Women in a Representative Sample. [Article]. Sex Roles, 66(7-8), 427-439. doi: 10.1007/s11199-011-0082-6
1218	Manfredo, M. J., Driver, B. L., & Tarrant, M. A. (1996). Measuring leisure motivation: A meta-analysis of the Recreation Experience Preference scales. [Article]. Journal of Leisure Research, 28(3), 188-213.
1219	Mano, Q. R., & Brown, G. G. (2013). Cognition-emotion interactions in schizophrenia: Emerging evidence on working memory load and implicit facial-affective processing. [Article]. Cognition and Emotion, 27(5), 875-899. doi: 10.1080/02699931.2012.751360
1220	Mark, R. E. (2016). Promote the Health of Dementia Caregivers. [Article]. American Journal of Alzheimer's Disease and other Dementias, 31(2), 181-183. doi: 10.1177/1533317515588182
1221	Martin, A., & Gaab, J. (2011). Chronic fatigue syndrome. [Review]. Psychotherapeut, 56(3), 231-238. doi: 10.1007/s00278-011-0828-1
1222	Martin, J., & Norris, S. (1985). Teaching self-instruction to high school students. [Article]. International Journal for the Advancement of Counselling, 8(4), 341-353. doi: 10.1007/BF00117151
1223	Martire, L. M., Schulz, R., Helgeson, V. S., Small, B. J., & Saghafi, E. M. (2010). Review and meta-analysis of couple-oriented interventions for chronic illness. [Article]. Annals of Behavioral Medicine, 40(3), 325-342. doi: 10.1007/s12160-010-9216-2
1224	Martono, F., & Salam, U. (2017). Students' learning in asynchronous discussion forums: A meta-analysis. [Review]. International Journal of Information and Communication Technology Education, 13(1), 48-60. doi: 10.4018/IJICTE.2017010105
1225	Mason, R. A., Davis, H. S., Ayres, K. M., Davis, J. L., & Mason, B. A. (2016). Video Self-Modeling for Individuals with Disabilities: A Best-Evidence, Single Case Meta-Analysis. [Review]. Journal of Developmental and Physical Disabilities, 28(4), 623-642. doi: 10.1007/s10882-016-9484-2
1226	Mbemba, G., Gagnon, M. P., Paré, G., & Côté, J. (2013). Interventions for supporting nurse retention in rural and remote areas: An umbrella review. [Review]. Human Resources for Health, 11(1). doi: 10.1186/1478-4491-11-44
1227	McCambridge, J. (2007). A case study of publication bias in an influential series of reviews of drug education. [Review]. Drug and Alcohol Review, 26(5), 463-468. doi: 10.1080/09595230701494366
1228	McCart, M. R., Priester, P. E., Davies, W. H., & Azen, R. (2006). Differential effectiveness of behavioral parent-training and cognitive-behavioral therapy for antisocial youth: A meta-analysis. [Article]. Journal of Abnormal Child Psychology, 34(4), 527-543. doi: 10.1007/s10802-006-9031-1
1229	McCarthy, C. J., Lambert, R. G., Lineback, S., Fitchett, P., & Baddouh, P. G. (2016). Assessing Teacher Appraisals and Stress in the Classroom: Review of the Classroom Appraisal of Resources and Demands. [Review]. Educational Psychology Review, 28(3), 577-603. doi: 10.1007/s10648-015-9322-6
1230	McCrory, C., & Layte, R. (2012). Breastfeeding and risk of overweight and obesity at nine-years of age. [Article]. Social Science and Medicine, 75(2), 323-330. doi: 10.1016/j.socscimed.2012.02.048
1231	McEwan, P. J. (2015). Improving Learning in Primary Schools of Developing Countries: A Meta-Analysis of Randomized Experiments. [Article]. Review of Educational Research, 85(3), 353-394. doi: 10.3102/0034654314553127
1232	McKee-Ryan, F. M., Song, Z., Wanberg, C. R., & Kinicki, A. J. (2005). Psychological and physical well-being during unemployment: A meta-analytic study. [Article]. Journal of Applied Psychology, 90(1), 53-76. doi: 10.1037/0021-9010.90.1.53
1233	McNaught, C., & Lam, P. (2005). Building an evaluation culture and evidence base for e-learning in three Hong Kong universities. [Article]. British Journal of Educational Technology, 36(4), 599-614. doi: 10.1111/j.1467-8535.2005.00538.x
1234	Meader, N., Semaan, S., Halton, M., Bhatti, H., Chan, M., Llewellyn, A., & Des Jarlais, D. C. (2013). An international systematic review and meta-analysis of multisession psychosocial interventions compared with educational or minimal interventions on the HIV sex risk behaviors of people who use drugs. [Review]. AIDS and Behavior, 17(6), 1963-1978. doi: 10.1007/s10461-012-0403-y
1235	Medalia, A., & Choi, J. (2009). Cognitive remediation in schizophrenia. [Review]. Neuropsychology Review, 19(3), 353-364. doi: 10.1007/s11065-009-9097-y
1236	Melby-Lervåg, M., & Hulme, C. (2016). There is no convincing evidence that working memory training is effective: A reply to Au et al. (2014) and Karbach and Verhaeghen (2014). [Article]. Psychonomic Bulletin and Review, 23(1), 324-330. doi: 10.3758/s13423-015-0862-z
1237	Menati, W., Valizadeh, R., Menati, R., Niazi, M., Nazarzadeh, M., & Bidel, Z. (2016). Determination of opium abuse prevalence in Iranian young people: a systematic review and meta-analysis. [Article in Press]. Journal of Substance Use, 1-8. doi: 10.3109/14659891.2015.1130181
1238	Metzger, I., Cooper, S. M., Zarrett, N., & Flory, K. (2013). Culturally Sensitive Risk Behavior Prevention Programs for African American Adolescents: A Systematic Analysis. [Review]. Clinical Child and Family Psychology Review, 16(2), 187-212. doi: 10.1007/s10567-013-0133-3
1239	Michelson, D., Davenport, C., Dretzke, J., Barlow, J., & Day, C. (2013). Do Evidence-Based Interventions Work When Tested in the "Real World?" A Systematic Review and Meta-analysis of Parent Management Training for the Treatment of Child Disruptive Behavior. [Review]. Clinical Child and Family Psychology Review, 16(1), 18-34. doi: 10.1007/s10567-013-0128-0
1240	Miller, C. T., & Downey, K. T. (1999). A meta-analysis of heavyweight and self-esteem. [Article]. Personality and Social Psychology Review, 3(1), 68-84.
1241	Miller, F. G., & Lee, D. L. (2013). Do Functional Behavioral Assessments Improve Intervention Effectiveness for Students Diagnosed with ADHD? A Single-Subject Meta-Analysis. [Article]. Journal of Behavioral Education, 22(3), 253-282. doi: 10.1007/s10864-013-9174-4
1242	Minami, T., Serlin, R. C., Wampold, B. E., Kircher, J. C., & Brown, G. S. (2008). Using clinical trials to benchmark effects produced in clinical practice. [Article]. Quality and Quantity, 42(4), 513-525. doi: 10.1007/s11135-006-9057-z
1243	Mossbridge, J. A., Tressoldi, P., Utts, J., Ives, J. A., Radin, D., & Jonas, W. B. (2014). Predicting theunpredictable: Critical analysis and practical implications of predictive anticipatory activity. [Review]. Frontiers in Human Neuroscience, 8(MAR). doi: 10.3389/fnhum.2014.00146
1244	Moyer-Packenham, P. S., & Westenskow, A. (2013). Effects of virtual manipulatives on student achievement and mathematics learning. [Article]. International Journal of Virtual and Personal Learning Environments, 4(3), 35-50. doi: 10.4018/jvple.2013070103
1245	Mukhopadhyay, S. (2016). Should we use social studies content as reading intervention for students with learning disabilities? [Review]. Evidence-Based Communication Assessment and Intervention, 10(2), 93-96. doi: 10.1080/17489539.2016.1225909
1246	Mulongo, P., Hollins Martin, C., & McAndrew, S. (2014). The psychological impact of Female Genital Mutilation/Cutting (FGM/C) on girls/women’s mental health: a narrative literature review. [Article]. Journal of Reproductive and Infant Psychology, 32(5), 469-485. doi: 10.1080/02646838.2014.949641
1247	Murnen, S. K., & Smolak, L. (2009). Are feminist women protected from body image problems? A meta-analytic review of relevant research. [Article]. Sex Roles, 60(3-4), 186-197. doi: 10.1007/s11199-008-9523-2
1248	Nielsen, M. B., Tangen, T., Idsoe, T., Matthiesen, S. B., & Magerøy, N. (2015). Post-traumatic stress disorder as a consequence of bullying at work and at school. A literature review and meta-analysis. [Review]. Aggression and Violent Behavior, 21, 17-24. doi: 10.1016/j.avb.2015.01.001
1249	Nieto, R. G., & Xavier Castellanos, F. (2011). A meta-analysis of neuropsychological functioning in patients with early onset schizophrenia and pediatric bipolar disorder. [Article]. Journal of Clinical Child and Adolescent Psychology, 40(2), 266-280. doi: 10.1080/15374416.2011.546049
1250	Nieuwboer, C. C., Fukkink, R. G., & Hermanns, J. M. A. (2013). Online programs as tools to improve parenting: A meta-analytic review. [Article]. Children and Youth Services Review, 35(11), 1823-1829. doi: 10.1016/j.childyouth.2013.08.008
1251	Noar, S. M. (2011). Computer technology-based interventions in HIV prevention: State of the evidence and future directions for research. [Article]. AIDS Care - Psychological and Socio-Medical Aspects of AIDS/HIV, 23(5), 525-533. doi: 10.1080/09540121.2010.516349
1252	Noar, S. M., & Zimmerman, R. S. (2005). Health Behavior Theory and cumulative knowledge regarding health behaviors: Are we moving in the right direction? [Review]. Health Education Research, 20(3), 275-290. doi: 10.1093/her/cyg113
1253	Noble, M., Jones, A. M., Bowles, K., DiNenno, E. A., & Tregear, S. J. (2016). HIV Testing Among Internet-Using MSM in the United States: Systematic Review. [Article in Press]. AIDS and Behavior, 1-15. doi: 10.1007/s10461-016-1506-7
1254	Noell, G. H., Gansle, K. A., Mevers, J. L., Knox, R. M., Mintz, J. C., & Dahir, A. (2014). Improving Treatment Plan Implementation in Schools: A Meta-analysis of Single Subject Design Studies. [Article]. Journal of Behavioral Education, 23(1), 168-191. doi: 10.1007/s10864-013-9177-1
1255	Nolan, J. E. (2004). Analysis of kavale and mattson's "balance beam" study (1983): Criteria for selection of articles. [Article]. Perceptual and Motor Skills, 99(1), 63-82.
1256	Norman, G. (2008). The end of educational science? [Editorial]. Advances in Health Sciences Education, 13(4), 385-389. doi: 10.1007/s10459-008-9139-x
1257	Novita, S. (2016). Secondary symptoms of dyslexia: a comparison of self-esteem and anxiety profiles of children with and without dyslexia. [Article]. European Journal of Special Needs Education, 31(2), 279-288. doi: 10.1080/08856257.2015.1125694
1258	Oberg, G., & Ramírez, M. (2006). Cross-linguistic meta-analysis of phonological fluency: Normal performance across cultures. [Article]. International Journal of Psychology, 41(5), 342-347. doi: 10.1080/00207590500345872
1259	Ogunkola, B. J., & Garner-O'Neale, L. (2013). Gender differences in participation and achievement in science: Implications and intervention strategies for scientific and technological development in the caribbean. [Article]. Mediterranean Journal of Social Sciences, 4(1), 543-551. doi: 10.5901/mjss.2013.v4n1p543
1260	O'Neill, T. A., & Allen, N. J. (2014). Team task conflict resolution: An examination of its linkages to team personality composition and team effectiveness outcomes. [Article]. Group Dynamics, 18(2), 159-173. doi: 10.1037/gdn0000004
1261	O'Rourke, J. (2015). Inclusive schooling: If it's so good - Why is it so hard to sell? [Review]. International Journal of Inclusive Education, 19(5), 530-546. doi: 10.1080/13603116.2014.954641
1262	Othman, S. Z., Mohd Zaid, N., Abdullah, Z., Mohammed, H., & Aris, B. (2016). Enhancing meaningful learning in MRSP120 rotational model. [Article]. Man in India, 96(1-2), 525-536.
1263	Ouma, C., & Nam, J. (2015). A meta-analysis of gender gap in student achievement in African countries. [Article]. International Review of Public Administration, 20(1), 70-83. doi: 10.1080/12294659.2014.967372
1264	Oyama, H., Sakashita, T., Ono, Y., Goto, M., Fujita, M., & Koida, J. (2008). Effect of community-based intervention using depression screening on elderly suicide risk: A meta-analysis of the evidence from Japan. [Article]. Community Mental Health Journal, 44(5), 311-320. doi: 10.1007/s10597-008-9132-0
1265	Oyserman, D., Sorensen, N., Reber, R., & Chen, S. X. (2009). Connecting and Separating Mind-Sets: Culture as Situated Cognition. [Article]. Journal of Personality and Social Psychology, 97(2), 217-235. doi: 10.1037/a0015850
1266	Packer, D. J. (2008). Identifying Systematic Disobedience in Milgram's Obedience Experiments: A Meta-Analytic Review. [Article]. Perspectives on Psychological Science, 3(4), 301-304. doi: 10.1111/j.1745-6924.2008.00080.x
1267	Pai, H. H., Sears, D. A., & Maeda, Y. (2014). Effects of Small-Group Learning on Transfer: a Meta-Analysis. [Article in Press]. Educational Psychology Review. doi: 10.1007/s10648-014-9260-8
1268	Pao, M., & Bosk, A. (2011). Anxiety in medically ill children/adolescents. [Review]. Depression and Anxiety, 28(1), 40-49. doi: 10.1002/da.20727
1269	Parr, J. M. (1997). Computer assisted learning with an integrated learning system: Another front for raising literacy and numeracy amongst secondary students? [Article]. New Zealand Journal of Educational Studies, 32(1), 37-51.
1270	Payne, V. G., & Morrow, J. R., Jr. (1993). Exercise and vo?Max in children: A meta-analysis. [Article]. Research Quarterly for Exercise and Sport, 64(3), 305-313. doi: 10.1080/02701367.1993.10608815
1271	Pazur Anicic, K., Divjak, B., & Arbanas, K. (2016). Preparing ICT Graduates for Real-World Challenges: Results of a Meta-Analysis. [Article in Press]. IEEE Transactions on Education. doi: 10.1109/TE.2016.2633959
1272	Peng, C. Y. J., Chen, L. T., Chiang, H. M., & Chiang, Y. C. (2013). The Impact of APA and AERA Guidelines on Effect Size Reporting. [Review]. Educational Psychology Review, 25(2), 157-209. doi: 10.1007/s10648-013-9218-2
1273	Peng, P., Wang, C., Tao, S., & Sun, C. (2016). The Deficit Profiles of Chinese Children with Reading Difficulties: a Meta-analysis. [Article in Press]. Educational Psychology Review, 1-52. doi: 10.1007/s10648-016-9366-2
1274	Pereda, N., Guilera, G., Forns, M., & Gómez-Benito, J. (2009). The prevalence of child sexual abuse in community and student samples: A meta-analysis. [Review]. Clinical Psychology Review, 29(4), 328-338. doi: 10.1016/j.cpr.2009.02.007
1275	Perlis, M. L., Smith, M. T., Cacialli, D. O., Nowakowski, S., & Orff, H. (2003). On the comparability of pharmacotherapy and behavior therapy for chronic insomnia: Commentary and implications. [Review]. Journal of Psychosomatic Research, 54(1), 51-59. doi: 10.1016/S0022-3999(02)00547-0
1276	Perry, V., Albeg, L., & Tung, C. (2012). Meta-Analysis of Single-Case Design Research on Self-Regulatory Interventions for Academic Performance. [Article]. Journal of Behavioral Education, 21(3), 217-229. doi: 10.1007/s10864-012-9156-y
1277	Pinquart, M. (2014). Achievement of developmental milestones in emerging and young adults with and without pediatric chronic illness-a meta-analysis. [Review]. Journal of Pediatric Psychology, 39(6), 577-587. doi: 10.1093/jpepsy/jsu017
1278	Pinquart, M. (2016). Associations of Parenting Styles and Dimensions with Academic Achievement in Children and Adolescents: A Meta-analysis. [Review]. Educational Psychology Review, 28(3), 475-493. doi: 10.1007/s10648-015-9338-y
1279	Pinquart, M., & Shen, Y. (2011). Behavior problems in children and adolescents with chronic physical illness: A meta-analysis. [Review]. Journal of Pediatric Psychology, 36(9), 1003-1016. doi: 10.1093/jpepsy/jsr042
1280	Pinquart, M., & Teubert, D. (2012). Academic, physical, and social functioning of children and adolescents with chronic physical illness: A meta-analysis. [Review]. Journal of Pediatric Psychology, 37(4), 376-389. doi: 10.1093/jpepsy/jsr106
1281	Piquero, A. R., Jennings, W. G., & Farrington, D. P. (2010). On the malleability of self-control: Theoretical and policy implications regarding a general theory of crime. [Article]. Justice Quarterly, 27(6), 803-834. doi: 10.1080/07418820903379628
1282	Polanin, J. R., & Espelage, D. L. (2015). Using a Meta-analytic Technique to Assess the Relationship between Treatment Intensity and Program Effects in a Cluster-Randomized Trial. [Article]. Journal of Behavioral Education, 24(1), 133-151. doi: 10.1007/s10864-014-9205-9
1283	Pratt, T. C., Cullen, F. T., Sellers, C. S., Winfree Jr, L. T., Madensen, T. D., Daigle, L. E., . . . Gau, J. M. (2010). The empirical status of social learning theory: A meta-analysis. [Article]. Justice Quarterly, 27(6), 765-802. doi: 10.1080/07418820903379610
1284	Priebe, S., Richardson, M., Cooney, M., Adedeji, O., & McCabe, R. (2011). Does the therapeutic relationship predict outcomes of psychiatric treatment in patients with psychosis? a systematic review. [Article]. Psychotherapy and Psychosomatics, 80(2), 70-77. doi: 10.1159/000320976
1285	Protogerou, C., & Johnson, B. T. (2014). Factors Underlying the Success of Behavioral HIV-Prevention Interventions for Adolescents: A Meta-Review. [Review]. AIDS and Behavior, 18(10), 1847-1863. doi: 10.1007/s10461-014-0807-y
1286	Rahim, R. A., Noor, N. M., & Zaid, N. M. (2015). Meta-analysis on element of cognitive conflict strategies with a focus on multimedia learning material development. [Article]. International Education Studies(13), 73-78. doi: 10.5539/ies.v8n13p73
1287	Randolph, J. J. (2008). A methodological review of the program evaluations in K-12 computer science education. [Review]. Informatics in Education, 7(2), 237-258.
1288	Rapport, M. D., Alderson, R. M., Kofler, M. J., Sarver, D. E., Bolden, J., & Sims, V. (2008). Working memory deficits in boys with attention-deficit/hyperactivity disorder (ADHD): The contribution of central executive and subsystem processes. [Article]. Journal of Abnormal Child Psychology, 36(6), 825-837. doi: 10.1007/s10802-008-9215-y
1289	Rawson, K. A., & Dunlosky, J. (2016). How Effective is Example Generation for Learning Declarative Concepts? [Article]. Educational Psychology Review, 28(3), 649-672. doi: 10.1007/s10648-016-9377-z
1290	Reeves, S., Koppel, I., Barr, H., Freeth, D., & Hammick, M. (2002). Twelve tips for undertaking a systematic review. [Article]. Medical Teacher, 24(4), 358-363. doi: 10.1080/01421590220145707
1291	Reichow, B. (2012). Overview of meta-analyses on early intensive behavioral intervention for young children with autism spectrum disorders. [Article]. Journal of Autism and Developmental Disorders, 42(4), 512-520. doi: 10.1007/s10803-011-1218-9
1292	Reichow, B., & Wolery, M. (2009). Comprehensive synthesis of early intensive behavioral interventions for young children with autism based on the UCLA young autism project model. [Article]. Journal of Autism and Developmental Disorders, 39(1), 23-41. doi: 10.1007/s10803-008-0596-0
1293	Rhodes, J. E. (2008). Improving youth mentoring interventions through research-based practice. [Article]. American Journal of Community Psychology, 41(1-2), 35-42. doi: 10.1007/s10464-007-9153-9
1294	Rief, W., Weise, C., Kley, N., & Martin, A. (2005). Psychophysiologic treatment of chronic tinnitus: A randomized clinical trial. [Article]. Psychosomatic Medicine, 67(5), 833-838. doi: 10.1097/01.psy.0000174174.38908.c6
1295	Riefer, D. M., & Batchelder, W. H. (1995). A multinomial modeling analysis of the recognition-failure paradigm. [Article]. Memory & Cognition, 23(5), 611-630. doi: 10.3758/BF03197263
1296	Rilling, J. K. (2014). Comparative primate neuroimaging: Insights into human brain evolution. [Review]. Trends in Cognitive Sciences, 18(1), 46-55. doi: 10.1016/j.tics.2013.09.013
1297	Ritts, V., Patterson, M. L., & Tubbs, M. E. (1992). Expectations, Impressions, and Judgments of Physically Attractive Students: A Review. [Article]. Review of Educational Research, 62(4), 413-426. doi: 10.3102/00346543062004413
1298	Rivas, A. L., Deshler, J. D., Quimby, F. W., Mohammed, H. O., Wilson, D. J., Gonzalez, R. N., . . . Bruso, P. (1998). Interdisciplinary question generation: Synthesis and validity analysis of the 1993-1997 bovine mastitis-related literature. [Article]. Scientometrics, 42(3), 377-403.
1299	Rivers, J., & Nye, C. (2010). The conclusion that ABI has inconclusive effects for children with autism may stem from the fact that there are few high quality studies. [Article]. Evidence-Based Communication Assessment and Intervention, 4(2), 62-64. doi: 10.1080/17489531003802590
1300	Robey, R. R. (2004). A five-phase model for clinical-outcome research. [Review]. Journal of Communication Disorders, 37(5), 401-411. doi: 10.1016/j.jcomdis.2004.04.003
1301	Robinson, O. V. (2013). Telling the story of role conflict among black nurses and black nursing students: A literature review. [Review]. Journal of Nursing Education, 52(9), 517-524. doi: 10.3928/01484834-20130819-04
1302	Roland, D., Coats, T., & Matheson, D. (2012). Towards a conceptual framework demonstrating the effectiveness of audiovisual patient descriptions (patient video cases): A review of the current literature. [Review]. BMC Medical Education, 12(1). doi: 10.1186/1472-6920-12-125
1303	Roodman, A. A., & Clum, G. A. (2001). Revictimization rates and method variance: A meta-analysis. [Article]. Clinical Psychology Review, 21(2), 183-204. doi: 10.1016/S0272-7358(99)00045-8
1304	Rossi, S., Lubin, A., Simon, G., Lanoë, C., Poirel, N., Cachia, A., . . . Houdé, O. (2013). Structural brain correlates of executive engagement in working memory: Children's inter-individual differences are reflected in the anterior insular cortex. [Article]. Neuropsychologia, 51(7), 1145-1150. doi: 10.1016/j.neuropsychologia.2013.03.011
1305	Rothstein, H. R., Schmidt, F. L., Erwin, F. W., Owens, W. A., & Sparks, C. P. (1990). Biographical Data in Employment Selection: Can Validities Be Made Generalizable? [Article]. Journal of Applied Psychology, 75(2), 175-184.
1306	Roy, M., Shohamy, D., & Wager, T. D. (2012). Ventromedial prefrontal-subcortical systems and the generation of affective meaning. [Review]. Trends in Cognitive Sciences, 16(3), 147-156. doi: 10.1016/j.tics.2012.01.005
1307	Rubie-Davies, C. M., & Rosenthal, R. (2016). Intervening in teachers' expectations: A random effects meta-analytic approach to examining the effectiveness of an intervention. [Article]. Learning and Individual Differences, 50, 83-92. doi: 10.1016/j.lindif.2016.07.014
1308	Ruiter, R. A. C., Kessels, L. T. E., Peters, G. J. Y., & Kok, G. (2014). Sixty years of fear appeal research: Current state of the evidence. [Article]. International Journal of Psychology, 49(2), 63-70. doi: 10.1002/ijop.12042
1309	Ruiz-Cordell, K. D., Joubin, K., & Haimowitz, S. (2016). Applying advanced analytical approaches to characterize the impact ofspecific clinicalgapsand profiles on the management of rheumatoid arthritis. [Article]. Journal of Continuing Education in the Health Professions, 36(4), 235-239. doi: 10.1097/CEH.0000000000000119
1310	Ryan, A. W. (1991). Meta–Analysis of Achievement Effects of Microcomputer Applications in Elementary Schools. [Article]. Educational Administration Quarterly, 27(2), 161-184. doi: 10.1177/0013161X91027002004
1311	Sala, G., & Gobet, F. (2016). Do the benefits of chess instruction transfer to academic and cognitive skills? A meta-analysis. [Review]. Educational Research Review, 18, 46-57. doi: 10.1016/j.edurev.2016.02.002
1312	Salanova, M., & Schaufeli, W. B. (2000). Exposure to information technology and its relation to burnout. [Article]. Behaviour and Information Technology, 19(5), 385-392. doi: 10.1080/014492900750000081
1313	Salas, E., DiazGranados, D., Klein, C., Burke, C. S., Stagl, K. C., Goodwin, G. F., & Halpin, S. M. (2008). Does team training improve team performance? A meta-analysis. [Article]. Human Factors, 50(6), 903-933. doi: 10.1518/001872008X375009
1314	Salekin, R. T. (2002). Psychopathy and therapeutic pessimism: Clinical lore or clinical reality? [Review]. Clinical Psychology Review, 22(1), 79-112. doi: 10.1016/S0272-7358(01)00083-6
1315	Samaraweera, M., & Gelb, B. D. (2015). Formal salesforce controls and revenue production: A meta-analysis. [Article]. Journal of Personal Selling and Sales Management, 35(1), 23-32. doi: 10.1080/08853134.2014.977796
1316	Sánchez, J., Salinas, A., & Harris, J. (2011). Education with ICT in South Korea and Chile. [Article]. International Journal of Educational Development, 31(2), 126-148. doi: 10.1016/j.ijedudev.2010.03.003
1317	Sattelmayer, M., Elsig, S., Hilfiker, R., & Baer, G. (2016). A systematic review and meta-analysis of selected motor learning principles in physiotherapy and medical education. [Review]. BMC Medical Education, 16(1). doi: 10.1186/s12909-016-0538-z
1318	Scaini, S., Battaglia, M., Beidel, D. C., & Ogliari, A. (2012). A meta-analysis of the cross-cultural psychometric properties of the Social Phobia and Anxiety Inventory for Children (SPAI-C). [Article]. Journal of Anxiety Disorders, 26(1), 182-188. doi: 10.1016/j.janxdis.2011.11.002
1319	Scarr, S., & Weinberg, R. A. (1994). Educational and occupational achievements of brothers and sisters in adoptive and biologically related families. [Article]. Behavior Genetics, 24(4), 301-325. doi: 10.1007/BF01067532
1320	Scher, L., & O’Reilly, F. (2009). Professional development for k-12 math and science teachers: What dowe really know? [Article]. Journal of Research on Educational Effectiveness, 2(3), 209-249. doi: 10.1080/19345740802641527
1321	Schermer, J. (1988). Visual media, attitude formation, and attitude change in nursing education. [Article]. Educational Communication and Technology, 36(4), 197-210. doi: 10.1007/BF02768352
1322	Schick, P., Abramson, S., & Burke, J. (2011). Audience response technology: under-appreciated value of post hoc analysis. [Article]. Medical education, 45(11), 1157-1158.
1323	Schoemaker, K., Mulder, H., Dekovic, M., & Matthys, W. (2013). Executive functions in preschool children with externalizing behavior problems: A meta-analysis. [Article]. Journal of Abnormal Child Psychology, 41(3), 457-471. doi: 10.1007/s10802-012-9684-x
1324	Schoenfeld, P., Crues, D., & Peterson, W. (2000). Effect of an evidence-based medicine seminar on participants' interpretations of clinical trials: A pilot study. [Article]. Academic Medicine, 75(12), 1212-1214.
1325	Scott, J., Revera Morales, D., McRitchie, A., Riviello, R., Smink, D., & Yule, S. (2016). Non-technical skills and health care provision in low- and middle-income countries: A systematic review. [Article]. Medical Education, 50(4), 441-455. doi: 10.1111/medu.12939
1326	Scruggs, T. E., Mastropieri, M. A., Berkeley, S., & Graetz, J. E. (2010). Do special education interventions improve learning of secondary content? a meta-analysis. [Article]. Remedial and Special Education, 31(6), 437-449. doi: 10.1177/0741932508327465
1327	Senda, K., Osuga, Y., Satake, S., Nakashima, K., Okamura, K., Endo, H., & Toba, K. (2011). Report from Sepulveda: A visit to the California Geriatric Evaluation Unit and Dr Rubenstein (the father of the Comprehensive Geriatric Assessment). [Letter]. Geriatrics and Gerontology International, 11(1), 131-132. doi: 10.1111/j.1447-0594.2010.00650.x
1328	Shamliyan, T. A., Duval, S., Du, J., & Kane, R. L. (2008). Just what the doctor ordered. Review of the evidence of the impact of computerized physician order entry system on medication errors. [Article]. Health Services Research, 43(1 P1), 32-53. doi: 10.1111/j.1475-6773.2007.00751.x
1329	Shapiro, V. B., Accomazzo, S., & Robitaille, J. L. (2016). In the Same Ballpark or a Whole New Ball Game? Staff as Raters of Youth Behavior. [Article in Press]. Journal of Child and Family Studies, 1-5. doi: 10.1007/s10826-016-0632-1
1330	Sharma, K. (2014). The role of anthropological genomics and ecology in meeting the challenges of community health. [Article]. Man in India, 94(4), 631-656.
1331	Sharma, N., Singh, S. K., & Mondal, S. (2013). Understanding the Factors Affecting the HIV Epidemic in Maharashtra: Application of Proximate Determinants Framework. [Article]. Sexuality and Culture, 17(4), 540-567. doi: 10.1007/s12119-012-9160-3
1332	Sharp, E. S., & Gatz, M. (2011). Relationship between education and dementia: An updated systematic review. [Review]. Alzheimer Disease and Associated Disorders, 25(4), 289-304. doi: 10.1097/WAD.0b013e318211c83c
1333	Shenderovich, Y., Thurston, A., & Miller, S. (2016). Cross-age tutoring in kindergarten and elementary school settings: A systematic review and meta-analysis. [Article]. International Journal of Educational Research, 76, 190-210. doi: 10.1016/j.ijer.2015.03.007
1334	Sheu, H. B., & Bordon, J. J. (2017). SCCT Research in the International Context: Empirical Evidence, Future Directions, and Practical Implications. [Article]. Journal of Career Assessment, 25(1), 58-74. doi: 10.1177/1069072716657826
1335	Shin, I. S., & Kim, J. H. (2013). The effect of problem-based learning in nursing education: A meta-analysis. [Review]. Advances in Health Sciences Education, 18(5), 1103-1120. doi: 10.1007/s10459-012-9436-2
1336	Shin, M., & Bryant, D. P. (2015). A Synthesis of Mathematical and Cognitive Performances of Students With Mathematics Learning Disabilities. [Article]. Journal of Learning Disabilities, 48(1), 96-112. doi: 10.1177/0022219413508324
1337	Shonin, E., Van Gordon, W., Compare, A., Zangeneh, M., & Griffiths, M. D. (2015). Buddhist-Derived Loving-Kindness and Compassion Meditation for the Treatment of Psychopathology: a Systematic Review. [Article]. Mindfulness, 6(5), 1161-1180. doi: 10.1007/s12671-014-0368-1
1338	Shuldham, C. (1999). 1. A review of the impact of pre-operative education on recovery from surgery. [Article]. International Journal of Nursing Studies, 36(2), 171-177. doi: 10.1016/S0020-7489(99)00010-3
1339	Shulruf, B. (2010). Do extra-curricular activities in schools improve educational outcomes? A critical review and meta-analysis of the literature. [Article]. International Review of Education, 56(5-6), 591-612. doi: 10.1007/s11159-010-9180-x
1340	Shuper, P. A., Joharchi, N., Irving, H., & Rehm, J. (2009). Alcohol as a correlate of unprotected sexual behavior among people living with HIV/AIDS: Review and meta-analysis. [Article]. AIDS and Behavior, 13(6), 1021-1036. doi: 10.1007/s10461-009-9589-z
1341	Sjøgren, P., Banning, A. M., Jensen, N. H., Jensen, M., Klee, M., & Vainio, A. (1996). Management of cancer pain in Denmark: A nationwide questionnaire survey. [Article]. Pain, 64(3), 519-525. doi: 10.1016/0304-3959(95)00154-9
1342	Slavin, R. E. (1987). Ability Grouping and Student Achievement in Elementary Schools: A Best-Evidence Synthesis. [Article]. Review of Educational Research, 57(3), 293-336. doi: 10.3102/00346543057003293
1343	Slavin, R. E., & Lake, C. (2008). Effective programs in elementary mathematics: A best-evidence synthesis. [Review]. Review of Educational Research, 78(3), 427-515. doi: 10.3102/0034654308317473
1344	Slavin, R. E., Lake, C., Chambers, B., Cheung, A., & Davis, S. (2009). Effective reading programs for the elementary grades: A best-evidence synthesis. [Article]. Review of Educational Research, 79(4), 1391-1466. doi: 10.3102/0034654309341374
1345	Smedler, A. C., Hjern, A., Wiklund, S., Anttila, S., & Pettersson, A. (2015). Programs for Prevention of Externalizing Problems in Children: Limited Evidence for Effect Beyond 6 Months Post Intervention. [Article]. Child and Youth Care Forum, 44(2), 251-276. doi: 10.1007/s10566-014-9281-y
1346	Smith, P. K., Salmivalli, C., & Cowie, H. (2012). Effectiveness of school-based programs to reduce bullying: A commentary. [Article]. Journal of Experimental Criminology, 8(4), 433-441. doi: 10.1007/s11292-012-9142-3
1347	Snyder, L. B. (2007). Health Communication Campaigns and Their Impact on Behavior. [Article]. Journal of Nutrition Education and Behavior, 39(2 SUPPL.), S32-S40. doi: 10.1016/j.jneb.2006.09.004
1348	Sparling, P. B. (1980). A meta-analysis of studies comparing maximal oxygen uptake in men and women. [Article]. Research Quarterly for Exercise and Sport, 51(3), 542-552. doi: 10.1080/02701367.1980.10608077
1349	Spelke, E. S. (2005). Sex differences in intrinsic aptitude for mathematics and science? A critical review. [Review]. American Psychologist, 60(9), 950-958. doi: 10.1037/0003-066X.60.9.950
1350	Sprecher, S., Treger, S., & Sakaluk, J. K. (2013). Premarital sexual standards and sociosexuality: Gender, ethnicity, and cohort differences. [Article]. Archives of Sexual Behavior, 42(8), 1395-1405. doi: 10.1007/s10508-013-0145-6
1351	Springer, L., Stanne, M. E., & Donovan, S. S. (1999). Effects of small-group learning on undergraduates in science, mathematics, engineering, and technology: A meta-analysis. [Article]. Review of Educational Research, 69(1), 21-51.
1352	Steele, C. M., & Southwick, L. (1985). Alcohol and Social Behavior I. The Psychology of Drunken Excess. [Article]. Journal of Personality and Social Psychology, 48(1), 18-34. doi: 10.1037/0022-3514.48.1.18
1353	Steele, J. L., Bozick, R., & Davis, L. M. (2016). Education for Incarcerated Juveniles: A Meta-Analysis. [Article]. Journal of Education for Students Placed at Risk, 21(2), 65-89. doi: 10.1080/10824669.2015.1133308
1354	Stephenson, J., & Limbrick, L. (2015). A Review of the Use of Touch-Screen Mobile Devices by People with Developmental Disabilities. [Article]. Journal of Autism and Developmental Disorders, 45(12), 3777-3791. doi: 10.1007/s10803-013-1878-8
1355	Straus, S. E., Soobiah, C., & Levinson, W. (2013). The impact of leadership training programs on physicians in academic medical centers: A systematic review. [Review]. Academic Medicine, 88(5), 710-723. doi: 10.1097/ACM.0b013e31828af493
1356	Su, Y. L., & Reeve, J. (2011). A Meta-analysis of the Effectiveness of Intervention Programs Designed to Support Autonomy. [Review]. Educational Psychology Review, 23(1), 159-188. doi: 10.1007/s10648-010-9142-7
1357	Sucala, M., Schnur, J. B., Glazier, K., Miller, S. J., Green, J. P., & Montgomery, G. H. (2013). Hypnosis-there's an app for that: A systematic review of hypnosis apps. [Article]. International Journal of Clinical and Experimental Hypnosis, 61(4), 463-474. doi: 10.1080/00207144.2013.810482
1358	Sun, W. H., Miu, H. Y. H., Wong, C. K. H., Tucker, J. D., & Wong, W. C. W. (2016). Assessing Participation and Effectiveness of the Peer-Led Approach in Youth Sexual Health Education: Systematic Review and Meta-Analysis in More Developed Countries. [Article in Press]. Journal of Sex Research, 1-14. doi: 10.1080/00224499.2016.1247779
1359	Surgenor, P. W. G., Quinn, P., & Hughes, C. (2016). Ten Recommendations for Effective School-Based, Adolescent, Suicide Prevention Programs. [Review]. School Mental Health, 8(4), 413-424. doi: 10.1007/s12310-016-9189-9
1360	Suter, J. C., & Bruns, E. J. (2009). Effectiveness of the wraparound process for children with emotional and behavioral disorders: A meta-analysis. [Article]. Clinical Child and Family Psychology Review, 12(4), 336-351. doi: 10.1007/s10567-009-0059-y
1361	Swanberg, S. M., Dennison, C. C., Farrell, A., Machel, V., Marton, C., O’Brien, K. K., . . . Holyoke, A. N. (2016). Instructional methods used by health sciences librarians to teach evidence-based practice (EBP): A systematic review. [Article]. Journal of the Medical Library Association, 104(3), 197-208. doi: 10.3163/1536-5050.104.3.004
1362	Swanson, E., Hairrell, A., Kent, S., Ciullo, S., Wanzek, J. A., & Vaughn, S. (2014). A Synthesis and Meta-Analysis of Reading Interventions Using Social Studies Content for Students With Learning Disabilities. [Article]. Journal of Learning Disabilities, 47(2), 178-195. doi: 10.1177/0022219412451131
1363	Swanson, H. L. (2012). Adults with reading disabilities: Converting a meta-analysis to practice. [Review]. Journal of Learning Disabilities, 45(1), 17-30. doi: 10.1177/0022219411426856
1364	Swanson, H. L., & Deshler, D. (2003). Instructing adolescents with learning disabilities: Converting a meta-analysis to practice. [Review]. Journal of Learning Disabilities, 36(2), 124-135.
1365	Swanson, H. L., & Sachse-Lee, C. (2000). A meta-analysis of single-subject-design intervention research for students with LD. [Article]. Journal of Learning Disabilities, 33(2), 114-136.
1366	Tan, J. Y., Huedo-Medina, T. B., Warren, M. R., Carey, M. P., & Johnson, B. T. (2012). A meta-analysis of the efficacy of HIV/AIDS prevention interventions in Asia, 1995-2009. [Article]. Social Science and Medicine, 75(4), 676-687. doi: 10.1016/j.socscimed.2011.08.038
1367	Tannenbaum, S. I., & Cerasoli, C. P. (2013). Do team and individual debriefs enhance performance? A meta-analysis. [Article]. Human Factors, 55(1), 231-245. doi: 10.1177/0018720812448394
1368	Taubner, S., Munder, T., Unger, A., & Wolter, S. (2013). Effectiveness of early prevention programs in germany: A systematic review and a meta-analysis. [Article]. Praxis der Kinderpsychologie und Kinderpsychiatrie, 62(8), 598-619.
1369	Tay, L., Batz, C., Parrigon, S., & Kuykendall, L. (2016). Debt and Subjective Well-being: The Other Side of the Income-Happiness Coin. [Article in Press]. Journal of Happiness Studies, 1-35. doi: 10.1007/s10902-016-9758-5
1370	Taylor, J. S. H., Rastle, K., & Davis, M. H. (2013). Can cognitive models explain brain activation during word and pseudoword reading? A meta-analysis of 36 neuroimaging studies. [Article]. Psychological Bulletin, 139(4), 766-791. doi: 10.1037/a0030266
1371	Tekedere, H., & Göker, H. (2016). Examining the effectiveness of augmented reality applications in education: A meta-analysis. [Article]. International Journal of Environmental and Science Education, 11(16), 9469-9481.
1372	Thistlethwaite, J. E., Davies, D., Ekeocha, S., Kidd, J. M., MacDougall, C., Matthews, P., . . . Clay, D. (2012). The effectiveness of case-based learning in health professional education. A BEME systematic review: BEME Guide No. 23. [Review]. Medical Teacher, 34(6), e421-e444. doi: 10.3109/0142159X.2012.680939
1373	Thomas, C., & Howell, P. (2001). Assessing efficacy of stuttering treatments. [Article]. Journal of Fluency Disorders, 26(4), 311-333. doi: 10.1016/S0094-730X(01)00103-6
1374	Thomas, R., & Zimmer-Gembeck, M. J. (2007). Behavioral outcomes of parent-child interaction therapy and triple P-positive parenting program: A review and meta-analysis. [Article]. Journal of Abnormal Child Psychology, 35(3), 475-495. doi: 10.1007/s10802-007-9104-9
1375	Toe, D. H. C., & Kubota, T. (2013). Development of an adaptive thermal comfort equation for naturally ventilated buildings in hot-humid climates using ASHRAE RP-884 database. [Article]. Frontiers of Architectural Research, 2(3), 278-291. doi: 10.1016/j.foar.2013.06.003
1376	Tofel-Grehl, C., & Feldon, D. F. (2013). Cognitive task analysis-based training: A meta-analysis of studies. [Article]. Journal of Cognitive Engineering and Decision Making, 7(3), 293-304. doi: 10.1177/1555343412474821
1377	Towfigh, A., Romanova, M., Weinreb, J. E., Munjas, B., Suttorp, M. J., Zhou, A., & Shekelle, P. G. (2008). Self-monitoring of blood glucose levels in patients with type 2 diabetes mellitus not taking insulin: A meta-analysis. [Review]. American Journal of Managed Care, 14(7), 468-475.
1378	Tran, N. D., & Nguyen, T. T. (2015). Shifting the Focus to Student Learning in Teaching Evaluation: A New Direction for Vietnamese Higher Education Institutions? [Article]. Interchange, 46(2), 113-119. doi: 10.1007/s10780-015-9230-1
1379	Tsugawa, Y., Ohbu, S., Cruess, R., Cruess, S., Okubo, T., Takahashi, O., . . . Fukui, T. (2011). Introducing the professionalism mini-evaluation exercise (p-MEX) in Japan: Results from a multicenter, cross-sectional study. [Article]. Academic Medicine, 86(8), 1026-1031. doi: 10.1097/ACM.0b013e3182222ba0
1380	Ttofi, M. M., & Farrington, D. P. (2012). Bullying prevention programs: The importance of peer intervention, disciplinary methods and age variations. [Article]. Journal of Experimental Criminology, 8(4), 443-462. doi: 10.1007/s11292-012-9161-0
1381	Tze, V. M. C., Daniels, L. M., & Klassen, R. M. (2016). Evaluating the Relationship Between Boredom and Academic Outcomes: A Meta-Analysis. [Review]. Educational Psychology Review, 28(1), 119-144. doi: 10.1007/s10648-015-9301-y
1382	Uguroglu, M. E., Schiller, D. P., & Walberg, H. J. (1981). A multidimensional motivation instrument. [Article]. Psychology in the Schools, 18(3), 279-285. doi: 10.1002/1520-6807(198107)18:3<279::AID-PITS2310180305>3.0.CO;2-X
1383	Uljarevic, M., & Hamilton, A. (2013). Recognition of emotions in autism: A formal meta-analysis. [Article]. Journal of Autism and Developmental Disorders, 43(7), 1517-1526. doi: 10.1007/s10803-012-1695-5
1384	Umble, K. E., & Cervero, R. M. (1996). Impact studies in continuing education for health professionals: A critique of the research syntheses. [Article]. Evaluation and the Health Professions, 19(2), 148-174. doi: 10.1177/016327879601900202
1385	Üstün, U., & Eryilmaz, A. (2014). A research methodology to conduct effective research syntheses: Meta-analysis. [Article]. Egitim ve Bilim, 39(174), 1-32. doi: 10.15390/EB.2014.3379
1386	Valencic Zuljan, M. (2016). Pupil’s assessment of teaching and of him/herself as learner – relevant items in the teacher’s creation of effective learning environment. [Article]. Croatian Journal of Education, 18, 213-230. doi: 10.15516/cje.v18i0.2219
1387	Van der Oord, S., Prins, P. J. M., Oosterlaan, J., & Emmelkamp, P. M. G. (2008). Efficacy of methylphenidate, psychosocial treatments and their combination in school-aged children with ADHD: A meta-analysis. [Review]. Clinical Psychology Review, 28(5), 783-800. doi: 10.1016/j.cpr.2007.10.007
1388	Van Der Veek, S. M. C., Derkx, H. H. F., De Haan, E., Benninga, M. A., Plak, R. D., & Boer, F. (2012). Do parents maintain or exacerbate pediatric functional abdominal pain? A systematic review and meta-analysis. [Article]. Journal of Health Psychology, 17(2), 258-272. doi: 10.1177/1359105311410513
1389	van Ewijk, R., & Sleegers, P. (2010). The effect of peer socioeconomic status on student achievement: A meta-analysis. [Review]. Educational Research Review, 5(2), 134-150. doi: 10.1016/j.edurev.2010.02.001
1390	Van Heijst, B. F. C., & Geurts, H. M. (2015). Quality of life in autism across the lifespan: A meta-analysis. [Article]. Autism, 19(2), 158-167. doi: 10.1177/1362361313517053
1391	Van Ijzendoorn, M. H., Bakermans-Kranenburg, M. J., & Juffer, F. (2007). Plasticity of growth in height, weight, and head circumference: Meta-analytic evidence of massive catch-up after international adoption. [Review]. Journal of Developmental and Behavioral Pediatrics, 28(4), 334-343. doi: 10.1097/DBP.0b013e31811320aa
1392	Van Meer, J. P., & Theunissen, N. C. M. (2009). Prospective Educational Applications of Mental Simulation: A Meta-review. [Review]. Educational Psychology Review, 21(2), 93-112. doi: 10.1007/s10648-009-9097-8
1393	Vase, L., Riley Iii, J. L., & Price, D. D. (2002). A comparison of placebo effects in clinical analgesic trials versus studies of placebo analgesia. [Article]. Pain, 99(3), 443-452. doi: 10.1016/S0304-3959(02)00205-1
1394	Vasquez, A. C., Patall, E. A., Fong, C. J., Corrigan, A. S., & Pine, L. (2016). Parent Autonomy Support, Academic Achievement, and Psychosocial Functioning: a Meta-analysis of Research. [Review]. Educational Psychology Review, 28(3), 605-644. doi: 10.1007/s10648-015-9329-z
1395	Vazou, S., Pesce, C., Lakes, K., & Smiley-Oyen, A. (2016). More than one road leads to Rome: A narrative review and meta-analysis of physical activity intervention effects on cognition in youth. [Article in Press]. International Journal of Sport and Exercise Psychology, 1-26. doi: 10.1080/1612197X.2016.1223423
1396	Veehof, M. M., Trompetter, H. R., Bohlmeijer, E. T., & Schreurs, K. M. G. (2016). Acceptance- and mindfulness-based interventions for the treatment of chronic pain: a meta-analytic review. [Review]. Cognitive Behaviour Therapy, 45(1), 5-31. doi: 10.1080/16506073.2015.1098724
1397	Vermeulen-Smit, E., Verdurmen, J. E. E., & Engels, R. C. M. E. (2015). The Effectiveness of Family Interventions in Preventing Adolescent Illicit Drug Use: A Systematic Review and Meta-analysis of Randomized Controlled Trials. [Review]. Clinical Child and Family Psychology Review, 18(3), 218-239. doi: 10.1007/s10567-015-0185-7
1398	Viswesvaran, C., & Schmidt, F. L. (1992). A Meta-Analytic Comparison of the Effectiveness of Smoking Cessation Methods. [Article]. Journal of Applied Psychology, 77(4), 554-561.
1399	Vlachopoulos, D. (2016). Assuring quality in e-learning course design: The roadmap. [Article]. International Review of Research in Open and Distance Learning, 17(6), 183-205.
1400	Vogel, J. J., Vogel, D. S., Cannon-Bowers, J., Bowers, G. A., Muse, K., & Wright, M. (2006). Computer gaming and interactive simulations for learning: A meta-analysis. [Article]. Journal of Educational Computing Research, 34(3), 229-243.
1401	Volkers, K. M., de Kieviet, J. F., Wittingen, H. P., & Scherder, E. J. A. (2012). Lower limb muscle strength (LLMS): Why sedentary life should never start? A review. [Review]. Archives of Gerontology and Geriatrics, 54(3), 399-414. doi: 10.1016/j.archger.2011.04.018
1402	Volkmar, F., Siegel, M., Woodbury-Smith, M., King, B., McCracken, J., & State, M. (2014). Practice parameter for the assessment and treatment of children and adolescents with autism spectrum disorder. [Article]. Journal of the American Academy of Child and Adolescent Psychiatry, 53(2), 237-257. doi: 10.1016/j.jaac.2013.10.013
1403	von Stumm, S., Hell, B., & Chamorro-Premuzic, T. (2011). The hungry mind: Intellectual curiosity is the third pillar of academic performance. [Article]. Perspectives on Psychological Science, 6(6), 574-588. doi: 10.1177/1745691611421204
1404	von Sydow, K., Beher, S., Schweitzer, J., & Retzlaff, R. (2010). The Efficacy of Systemic Therapy With Adult Patients: A Meta-Content Analysis of 38 Randomized Controlled Trials. [Article]. Family Process, 49(4), 457-485. doi: 10.1111/j.1545-5300.2010.01334.x
1405	Vos, J., Craig, M., & Cooper, M. (2015). Existential therapies: A meta-analysis of their effects on psychological outcomes. [Article]. Journal of Consulting and Clinical Psychology, 83(1), 115-128. doi: 10.1037/a0037167
1406	Waller, R., & Gilbody, S. (2009). Barriers to the uptake of computerized cognitive behavioural therapy: A systematic review of the quantitative and qualitative evidence. [Review]. Psychological Medicine, 39(5), 705-712. doi: 10.1017/S0033291708004224
1407	Walton, G. M., & Spencer, S. J. (2009). Latent ability: Grades and test sores systematically underestimate the intellectual ability of negatively stereotyped students. [Article]. Psychological Science, 20(9), 1132-1139. doi: 10.1111/j.1467-9280.2009.02417.x
1408	Walton, J. R. (2014). Chronic aluminum intake causes Alzheimer's disease: Applying sir austin bradford hill's causality criteria. [Review]. Journal of Alzheimer's Disease, 40(4), 765-838. doi: 10.3233/JAD-132204
1409	Wang, J., & Lin, E. (2009). A meta-analysis of comparative studies on Chinese and US students' mathematics performance: Implications for mathematics education reform and research. [Article]. Educational Research Review, 4(3), 177-195. doi: 10.1016/j.edurev.2009.06.003
1410	Wang, J., & Lin, E. (2013). Corrigendum to "A meta-analysis of comparative studies on Chinese and US student mathematics performance: Implications for mathematics education reform and research [Edu. Res. Rev. 4(3) (2009) 177-195]". [Letter]. Educational Research Review, 10, 150-157. doi: 10.1016/j.edurev.2013.10.003
1411	Wang, Q., & Yu, H. (2017). Editorial. [Review]. International Journal of Continuing Engineering Education and Life-Long Learning, 27(1-2), 1-3.
1412	Wanzek, J., Vaughn, S., Scammacca, N., Gatlin, B., Walker, M. A., & Capin, P. (2016). Meta-Analyses of the Effects of Tier 2 Type Reading Interventions in Grades K-3. [Review]. Educational Psychology Review, 28(3), 551-576. doi: 10.1007/s10648-015-9321-7
1413	Ware, R. S., & Lennox, N. G. (2016). Characteristics influencing attendance at a primary care health check for people with intellectual disability: An individual participant data meta-analysis. [Article]. Research in Developmental Disabilities, 55, 235-241. doi: 10.1016/j.ridd.2016.04.012
1414	Watkins, L., O’Reilly, M., Kuhn, M., Gevarter, C., Lancioni, G. E., Sigafoos, J., & Lang, R. (2015). A Review of Peer-Mediated Social Interaction Interventions for Students with Autism in Inclusive Settings. [Article]. Journal of Autism and Developmental Disorders, 45(4), 1070-1083. doi: 10.1007/s10803-014-2264-x
1415	Watts, L. L., Medeiros, K. E., Mulhearn, T. J., Steele, L. M., Connelly, S., & Mumford, M. D. (2016). Are Ethics Training Programs Improving? A Meta-Analytic Review of Past and Present Ethics Instruction in the Sciences. [Article in Press]. Ethics and Behavior, 1-34. doi: 10.1080/10508422.2016.1182025
1416	Welch, K. A., Lawrie, S. M., Muir, W., & Johnstone, E. C. (2011). Systematic review of the clinical presentation of schizophrenia in intellectual disability. [Review]. Journal of Psychopathology and Behavioral Assessment, 33(2), 246-253. doi: 10.1007/s10862-011-9224-y
1417	Wendelken, C. (2015). Meta-analysis: How does posterior parietal cortex contribute to reasoning? [Article]. Frontiers in Human Neuroscience, 8(JAN), 1-11. doi: 10.3389/fnhum.2014.01042
1418	Wendt, O., & Boesch, M. C. (2010). Systematic review documents PECS effectiveness for exchange-based outcome variables, but effects on speech, social or challenging behavior remain unclear1. [Article]. Evidence-Based Communication Assessment and Intervention, 4(2), 55-61. doi: 10.1080/17489531003771753
1419	Weng, P. L., Maeda, Y., & Bouck, E. C. (2014). Effectiveness of Cognitive Skills-Based Computer-Assisted Instruction for Students With Disabilities: A Synthesis. [Review]. Remedial and Special Education, 35(3), 167-180. doi: 10.1177/0741932513514858
1420	Whalon, K. J., Conroy, M. A., Martinez, J. R., & Werch, B. L. (2015). School-Based Peer-Related Social Competence Interventions for Children with Autism Spectrum Disorder: A Meta-Analysis and Descriptive Review of Single Case Research Design Studies. [Article]. Journal of Autism and Developmental Disorders, 45(6), 1513-1531. doi: 10.1007/s10803-015-2373-1
1421	White, J. B., & Gardner, W. L. (2009). Think women, think warm: Stereotype content activation in women with a salient gender identity, using a modified stroop task. [Article]. Sex Roles, 60(3-4), 247-260. doi: 10.1007/s11199-008-9526-z
1422	Whyte, M. C., McIntosh, A. M., Johnstone, E. C., & Lawrie, S. M. (2005). Declarative memory in unaffected adult relatives of patients with schizophrenia: A systematic review and meta-analysis. [Article]. Schizophrenia Research, 78(1), 13-26. doi: 10.1016/j.schres.2005.05.018
1423	Wickens, C. D., Hutchins, S., Carolan, T., & Cumming, J. (2013). Effectiveness of part-task training and increasing-difficulty training strategies: A meta-analysis approach. [Article]. Human Factors, 55(2), 461-470. doi: 10.1177/0018720812451994
1424	Wiley, S., Schonfeld, D. J., Fredstrom, B., & Huffman, L. (2013). Research training of developmental-behavioral pediatrics fellows: A survey of fellowship directors by developmental-behavioral pediatrics research network. [Article]. Journal of Developmental and Behavioral Pediatrics, 34(6), 406-413. doi: 10.1097/DBP.0b013e31829a7bfe
1425	Williams, C. (2003). New technologies in self-help: Another effective way to get better? [Editorial]. European Eating Disorders Review, 11(3), 170-182. doi: 10.1002/erv.524
1426	Williams, K., Lenstra, N., Ahmed, S., & Liu, Q. (2013). Research note: Measuring the globalization of knowledge: The case of community informatics. [Article]. First Monday, 18(8). doi: 10.5210%2Ffm.v18i8.4347
1427	Williams, S. L., & French, D. P. (2011). What are the most effective intervention techniques for changing physical activity self-efficacy and physical activity behaviour - And are they the same? [Article]. Health Education Research, 26(2), 308-322. doi: 10.1093/her/cyr005
1428	Willig, A. C. (1985). A Meta-Analysis of Selected Studies on the Effectiveness of Bilingual Education. [Article]. Review of Educational Research, 55(3), 269-317. doi: 10.3102/00346543055003269
1429	Winston, M. D. (2007). Ethical leadership and ethical decision making: A meta-analysis of research related to ethics education. [Article]. Library and Information Science Research, 29(2), 230-251. doi: 10.1016/j.lisr.2007.04.002
1430	Wittwer, J., & Renkl, A. (2010). How Effective are Instructional Explanations in Example-Based Learning? A Meta-Analytic Review. [Review]. Educational Psychology Review, 22(4), 393-409. doi: 10.1007/s10648-010-9136-5
1431	Wolfe, B. L., & Meyers, R. J. (1999). Cost-effective alcohol treatment: The community reinforcement approach. [Article]. Cognitive and Behavioral Practice, 6(2), 105-109.
1432	Wolff, J. L., & Roter, D. L. (2011). Family presence in routine medical visits: A meta-analytical review. [Article]. Social Science and Medicine, 72(6), 823-831. doi: 10.1016/j.socscimed.2011.01.015
1433	Wong, J. S., & Balemba, S. (2016). Resisting during sexual assault: A meta-analysis of the effects on injury. [Article]. Aggression and Violent Behavior, 28, 1-11. doi: 10.1016/j.avb.2016.03.010
1434	Woolf, K., Haq, I., McManus, I. C., Higham, J., & Dacre, J. (2008). Exploring the underperformance of male and minority ethnic medical students in first year clinical examinations. [Article]. Advances in Health Sciences Education, 13(5), 607-616. doi: 10.1007/s10459-007-9067-1
1435	Wormington, S. V., & Linnenbrink-Garcia, L. (2016). A New Look at Multiple Goal Pursuit: the Promise of a Person-Centered Approach. [Article in Press]. Educational Psychology Review, 1-39. doi: 10.1007/s10648-016-9358-2
1436	Wortman, P. M., & Bryant, F. B. (1985). School desegregation and black achievement: An integrative review. [Article]. Sociological Methods & Research, 13(3), 289-324. doi: 10.1177/0049124185013003002
1437	Wright, S. (2003). Control and restraint techniques in the management of violence in inpatient psychiatry: A critical review. [Review]. Medicine, Science and the Law, 43(1), 31-38.
1438	Wu, M., Brockmeyer, T., Hartmann, M., Skunde, M., Herzog, W., & Friederich, H. C. (2014). Set-shifting ability across the spectrum of eating disorders and in overweight and obesity: A systematic review and meta-analysis. [Review]. Psychological Medicine, 44(16), 3365-3385. doi: 10.1017/S0033291714000294
1439	Wu, W. H., Chiou, W. B., Kao, H. Y., Alex Hu, C. H., & Huang, S. H. (2012). Re-exploring game-assisted learning research: The perspective of learning theoretical bases. [Article]. Computers and Education, 59(4), 1153-1161. doi: 10.1016/j.compedu.2012.05.003
1440	Wu, X. V., Enskär, K., Lee, C. C. S., & Wang, W. (2015). A systematic review of clinical assessment for undergraduate nursing students. [Review]. Nurse Education Today, 35(2), 347-359. doi: 10.1016/j.nedt.2014.11.016
1441	Wyatt Kaminski, J., Valle, L. A., Filene, J. H., & Boyle, C. L. (2008). A meta-analytic review of components associated with parent training program effectiveness. [Article]. Journal of Abnormal Child Psychology, 36(4), 567-589. doi: 10.1007/s10802-007-9201-9
1442	Xin, Y. P., Grasso, E., Dipipi-Hoy, C. M., & Jitendra, A. (2005). The effects of purchasing skill instruction for individuals with developmental disabilities: A meta-analysis. [Article]. Exceptional Children, 71(4), 379-400.
1443	Xin, Y. P., & Jitendra, A. K. (1999). The effects of instruction in solving mathematical word problems for students with learning problems: A meta-analysis. [Article]. Journal of Special Education, 32(4), 207-225.
1444	Yang, L., & Zhiyong Lan, G. (2010). Internet's impact on expert-citizen interactions in public policymaking-A meta analysis. [Article]. Government Information Quarterly, 27(4), 431-441. doi: 10.1016/j.giq.2009.12.012
1445	Yang, L. Y., Guo, J. P., Richman, L. C., Schmidt, F. L., Gerken, K. C., & Ding, Y. (2013). Visual Skills and Chinese Reading Acquisition: A Meta-analysis of Correlation Evidence. [Review]. Educational Psychology Review, 25(1), 115-143. doi: 10.1007/s10648-013-9217-3
1446	Yasin, R. M., Amin Nur, Y. F., Ridzwan, C. R., Ashikin, H. T., & Bekri, R. M. (2013). Current trends in technical and vocational education research: A meta-analysis. [Article]. Asian Social Science, 9(13), 243-251. doi: 10.5539/ass.v9n13p243
1447	Yasin, R. M., & Yunus, N. S. (2014). A meta-analysis study on the effectiveness of creativity approaches in technology and engineering education. [Article]. Asian Social Science, 10(3), 242-252. doi: 10.5539/ass.v10n3p242
1448	Yavuz, H. M., Van Ijzendoorn, M. H., Mesman, J., & Van Der Veek, S. (2015). Interventions aimed at reducing obesity in early childhood: A meta-analysis of programs that involve parents. [Article]. Journal of Child Psychology and Psychiatry and Allied Disciplines, 56(6), 677-692. doi: 10.1111/jcpp.12330
1449	Yilmaz, Z. A., & Batdi, V. (2016). A meta-analytic and thematic comparative analysis of the integration of augmented reality applications into education. [Article]. Egitim ve Bilim, 41(188), 273-289. doi: 10.15390/EB.2016.6707
1450	Yiping, L., Abrami, P. C., & D'Apollonia, S. (2001). Small group and individual learning with technology: A meta-analysis. [Article]. Review of Educational Research, 71(3), 449-521.
1451	Young, J. R., Young, J. L., & Hamilton, C. (2013). The use of confidence intervals as a meta-analytic lens to summarize the effects of teacher education technology courses on preservice teacher TPACK. [Article]. Journal of Research on Technology in Education, 46(2), 149-172. doi: 10.1080/15391523.2013.10782617
1452	Younger, P. (2010). Internet-based information-seeking behaviour amongst doctors and nurses: A short review of the literature: Review Article. [Review]. Health Information and Libraries Journal, 27(1), 2-10. doi: 10.1111/j.1471-1842.2010.00883.x
1453	Zaer, L., & Khoshdel, M. K. (2014). Meta-analysis of studies on cause and effects of runaway girls in Iran. [Article]. Mediterranean Journal of Social Sciences, 5(23), 2006-2016. doi: 10.5901/mjss.2014.v5n23p2006
1454	Zaslow, M., Anderson, R., Redd, Z., Wessel, J., Daneri, P., Green, K., . . . Martinez-Beck, I. (2016). I. QUALITY THRESHOLDS, FEATURES, AND DOSAGE IN EARLY CARE AND EDUCATION: INTRODUCTION AND LITERATURE REVIEW. [Article]. Monographs of the Society for Research in Child Development, 81(2), 7-26. doi: 10.1111/mono.12236
1455	Zhang, D., & Xin, Y. P. (2012). A follow-up meta-analysis for word-problem-solving interventions for students with mathematics difficulties. [Article]. Journal of Educational Research, 105(5), 303-318. doi: 10.1080/00220671.2011.627397
1456	Zhao, F., & Yu, G. (2016). Parental Migration and Rural Left-Behind Children’s Mental Health in China: A Meta-Analysis Based on Mental Health Test. [Article]. Journal of Child and Family Studies, 25(12), 3462-3472. doi: 10.1007/s10826-016-0517-3
1457	Zheng, B., Warschauer, M., Lin, C. H., & Chang, C. (2016). Learning in One-to-One Laptop Environments: A Meta-Analysis and Research Synthesis. [Article]. Review of Educational Research, 86(4), 1052-1084. doi: 10.3102/0034654316628645
1458	Zottoli, M. A., & Wanous, J. P. (2000). Recruitment Source Research: Current Status and Future Directions. [Article]. Human Resource Management Review, 10(4), 353-382.
1459	Belland, B. R., Walker, A. E., Kim, N. J., & Lefler, M. (2017). Synthesizing Results From Empirical Research on Computer-Based Scaffolding in STEM Education. Review of Educational Research, 0(0), 0034654316670999. doi:doi:10.3102/0034654316670999
1460	Cavagnetto, A. R. (2010). Argument to Foster Scientific Literacy. Review of Educational Research, 80(3), 336-371. doi:doi:10.3102/0034654310376953
1461	Cheung, A., Slavin, R. E., Kim, E., & Lake, C. (2017). Effective secondary science programs: A best-evidence synthesis. Journal of Research in Science Teaching, 54(1), 58-81. doi:10.1002/tea.21338
1462	Clark, D. B., Tanner-Smith, E. E., & Killingsworth, S. S. (2016). Digital Games, Design, and Learning. Review of Educational Research, 86(1), 79-122. doi:doi:10.3102/0034654315582065
1463	Donnelly, D. F., Linn, M. C., & Ludvigsen, S. (2014). Impacts and Characteristics of Computer-Based Science Inquiry Learning Environments for Precollege Students. Review of Educational Research, 84(4), 572-608. doi:doi:10.3102/0034654314546954
1464	Esmonde, I. (2009). Ideas and Identities: Supporting Equity in Cooperative Mathematics Learning. Review of Educational Research, 79(2), 1008-1043. doi:doi:10.3102/0034654309332562
1465	Gerard, L. F., Varma, K., Corliss, S. B., & Linn, M. C. (2011). Professional Development for Technology-Enhanced Inquiry Science. Review of Educational Research, 81(3), 408-448. doi:doi:10.3102/0034654311415121
1466	Linn, M. C., Gerard, L., Matuk, C., & McElhaney, K. W. (2016). Science Education: From Separation to Integration. Review of Research in Education, 40(1), 529-587. doi:doi:10.3102/0091732X16680788
1467	Ma, W., Adesope, O. O., Nesbit, J. C., & Liu, Q. (2014). Intelligent tutoring systems and learning outcomes: A meta-analysis. Journal of Educational Psychology, 106(4), 901-918.
1468	Maltese, A. V., & Hochbein, C. D. (2012). The consequences of “school improvement”: Examining the association between two standardized assessments measuring school improvement and student science achievement. Journal of Research in Science Teaching, 49(6), 804-830. doi:10.1002/tea.21027
1469	Richland, L. E., Stigler, J. W., & Holyoak, K. J. (2012). Teaching the Conceptual Structure of Mathematics. Educational Psychologist, 47, 189-203. doi:10.1080/00461520.2012.667065
1470	Robinson, D. R., Schofield, J. W., & Steers-Wentzell1, K. L. (2005). Peer and Cross-Age Tutoring in Math:Outcomes and Their Design Implications. Educational Psychology Review, 17(4), 327-362. doi:10.1007/s10648-005-8137-2
1471	Slavin, R., & Smith, D. (2009). The Relationship Between Sample Sizes and Effect Sizes in Systematic Reviews in Education. Educational Evaluation and Policy Analysis, 31(4), 500-506. doi:doi:10.3102/0162373709352369
1472	Sosa, G. W., Berger, D. E., Saw, A. T., & Mary, J. C. (2011). Effectiveness of Computer-Assisted Instruction in Statistics. Review of Educational Research, 81(1), 97-128. doi:doi:10.3102/0034654310378174
1473	Volman, M., & Eck, E. v. (2001). Gender Equity and Information Technology in Education: The Second Decade. Review of Educational Research, 71(4), 613-634. doi:doi:10.3102/00346543071004613
1474	Wang, M.-T., & Degol, J. L. (2016). Gender Gap in Science, Technology, Engineering, and Mathematics (STEM): Current Knowledge, Implications for Practice, Policy, and Future Directions. Educational Psychology Review, 1-22. doi:10.1007/s10648-015-9355-x
1475	Winn, W. (2002). Research into Practice: Current Trends in Educational Technology Research: The Study of Learning Environments. Educational Psychology Review, 14(3), 331-351. doi:10.1023/a:1016068530070
1476	Young, M. F., Slota, S., Cutter, A. B., Jalette, G., Mullin, G., Lai, B., . . . Yukhymenko, M. (2012). Our Princess Is in Another Castle: A Review of Trends in Serious Gaming for Education. Review of Educational Research, 82(1), 61-89. doi:doi:10.3102/0034654312436980
1477	The clinical effectiveness of individual behaviour change interventions to reduce risky sexual behaviour after a negative human immunodeficiency virus test in men who have sex with men: Systematic and realist reviews and intervention development. (2017). Health Technology Assessment, 21(5), 1-+. doi:10.3310/hta21050
1478	Abdullah, F., & Ward, R. (2016). Developing a general extended technology acceptance model for e-learning (getamel) by analysing commonly used external factors. Computers in Human Behavior, 56, 238-256. doi:10.1016/j.chb.2015.11.036
1479	AbuSa'aleek, A. O. (2016). Analyzing recent research in computer mediated corrective feedback from the period 2008-2014. International Journal of Applied Linguistics and English Literature, 5(1), 178-191. doi:10.7575/aiac.ijalel.v.5n.1p.178
1480	Adi-Japha, E., & Karni, A. (2016). Time for considering constraints on procedural memory consolidation processes: Comment on Pan and Rickard (2015) with specific reference to developmental changes. Psychological Bulletin, 142(5), 568-571. doi:10.1037/bul0000048
1481	Ahlskog-Björkman, E. B., C. (2016). Patterns of awareness – preschool teachers’ integration of art and mathematics. International Journal of Education Through Art, 12(2), 167-180. doi:10.1386/eta.12.2.167_1
1482	Ahmed, E. W., R. (2016). Analysis of factors influencing acceptance of personal, academic and professional development e-portfolios. Computers in Human Behavior, 63, 152-161. doi:10.1016/j.chb.2016.05.043
1483	Aktamiş, H., Hiğde, E. ; Özden, B. (2016). Effects of the inquiry-based learning method on students' achievement, science process skills and attitudes towards science: A meta-analysis science. Journal of Turkish Science Education, 13(4), 248-261. doi:10.12973/tused.10183a
1484	Al Rawahi, S. H., Asimakopoulou, K. ; Newton, J. T. (2017). Theory based interventions for caries related sugar intake in adults: Systematic review. BMC Psychology, 5(1). doi:10.1186/s40359-017-0194-z
1485	Alcock, L. (2017). Low level evidence suggests that librarian-led instruction in evidence based practice is effective regardless of instructional model. Evidence Based Library and Information Practice, 12(2), 163-165. doi:10.18438/B8XH3F
1486	Al‐Ganmi, A. H. P., Lin ; Gholizadeh, Leila ; Alotaibi, Abdulellah Modhi. (2016). Cardiovascular medication adherence among patients with cardiac disease: A systematic review. Journal of Advanced Nursing, 72(12), 3001-3014. doi:10.1111/jan.13062
1487	Alkhaldi, G. H., Fiona L. ; Lau, Rosa ; Webster, Rosie ; Michie, Susan ; Murray, Elizabeth. (2016). The effectiveness of prompts to promote engagement with digital interventions: A systematic review. Journal of Medical Internet Research, 18(1).
1488	Allanson, F. P., C. ; Gignac, G. E. ; Yeo, Y. X. ; Weinborn, M. (2017). Neuropsychological predictors of outcome following traumatic brain injury in adults: A meta-analysis. Neuropsychology Review, 27(3), 187-201. doi:10.1007/s11065-017-9353-5
1489	Allen, K. K., M. L. ; Vella-Brodrick, D. ; Hattie, J. ; Waters, L. (2016). What schools need to know about fostering school belonging: A meta-analysis. Educational Psychology Review, 1-34. doi:10.1007/s10648-016-9389-8
1490	Álvarez-Bueno, C. P., C. ; Cavero-Redondo, I. ; Sánchez-López, M. ; Martínez-Hortelano, J. A. ; Martínez-Vizcaíno, V. (2017). The effect of physical activity interventions on children's cognition and metacognition: A systematic review and meta-analysis. Journal of the American Academy of Child and Adolescent Psychiatry, 56(9), 729-738. doi:10.1016/j.jaac.2017.06.012
1491	Anderson, E. S., R. ; Hammick, M. (2016). Evaluating an interprofessional education curriculum: A theory-informed approach. Medical Teacher, 38(4), 385-394. doi:10.3109/0142159X.2015.1047756
1492	Appleton, A. A. H., E. ; Ryan, M. ; Tracy, M. (2017). Measuring childhood adversity in life course cardiovascular research: A systematic review. Psychosomatic Medicine, 79(4), 434-440. doi:10.1097/PSY.0000000000000430
1493	Apugliese, A. L., Scott E. (2017). Impact of instructional decisions on the effectiveness of cooperative learning in chemistry through meta-analysis. Chemistry Education Research and Practice, 18(1), 271-278.
1494	Asbridge, M. D., E. ; Ogilvie, R. ; Cartwright, J. ; Mehrnoush, V. ; Ishikawa, T. ; Nuwan Weerasinghe, D. (2017). The impact of restricted driver's licenses on crash risk for older drivers: A systematic review. Transportation Research Part A: Policy and Practice, 97, 137-145. doi:10.1016/j.tra.2017.01.006
1495	Astri, L. Y. (2017). Barrier factors that influence satisfaction of e-learning: A literature study. Advanced Science Letters, 23(4), 3767-3771. doi:10.1166/asl.2017.9007
1496	Balta, N. S., Hakan. (2016). The effect of 7e learning cycle on learning in science teaching: A meta-analysis study. European Journal of Educational Research, 5(2), 61-72.
1497	Bamia, C. O., P. ; Juerges, H. ; Schottker, B. ; Brenner, H. ; Lorbeer, R. ; Aadahl, M. ; Matthews, C. E. ; Klinaki, E. ; Katsoulis, M. ; Lagiou, P. ; Bueno-de-mesquita, H. B. ; Eriksson, S. ; Mons, U. ; Saum, K. U. ; Kubinova, R. ; Pajak, A. ; Tamosiunas, A. ; Malyutina, S. ; Gardiner, J. ; Peasey, A. ; de Groot, Lcpgm ; Wilsgaard, T. ; Boffetta, P. ; Trichopoulou, A. ; Trichopoulos, D. (2017). …
1498	Banerjee, P. A. (2016). A systematic review of factors linked to poor academic performance of disadvantaged students in science and maths in schools. Cogent Education, 3(1).
1499	Barbosa Oliveira, I. B. L., Luciana Pedrosa ; de Lavor Coriolano‐Marinus, Maria Wanderleya ; da Silva Santos, Alessandro Henrique ; Horta, Bernardo Lessa ; Pontes, Cleide Maria. (2017). Meta‐analysis of the effectiveness of educational interventions for breastfeeding promotion directed to the woman and her social network. Journal of Advanced Nursing, 73(2), 323-335. doi:10.1111/jan.13104
1500	Barrow, L. M.-P., L. (2016). Supporting young english learners in the united states. Future of Children, 26(2), 159-183.
1501	Bartlett, I. W., P. H. (2017). Working 9-5: Causal relationships between singers' "day jobs" and their performance work, with implications for vocal health. Journal of Voice, 31(2), 8. doi:10.1016/j.jvoice.2016.04.003
1502	Baş, G. (2016). The effect of multiple intelligences theory-based education on academic achievement: A meta-analytic review. Kuram ve Uygulamada Egitim Bilimleri, 16(6), 1833-1864. doi:10.12738/estp.2016.6.0015
1503	Basma, B. S., R. (2017). Teacher professional development and student literacy growth: A systematic review and meta-analysis. Educational Psychology Review, 1-25. doi:10.1007/s10648-017-9416-4
1504	Batdi, V. (2017). Smart board and academic achievement in terms of the process of integrating technology into instruction: A study on the mca. Croatian Journal of Education, 19(3), 763-801. doi:10.15516/cje.v19i3.2542
1505	Bauer, K. N. O., K. A. ; Ely, K. ; Surface, E. A. (2016). Re-examination of motivation in learning contexts: Meta-analytically investigating the role type of motivation plays in the prediction of key training outcomes. Journal of Business and Psychology, 31(1), 33-50. doi:10.1007/s10869-015-9401-1
1506	Baxter, S. J., M. ; Blank, L. ; Cantrell, A. ; Brumfitt, S. ; Enderby, P. ; Goyder, E. (2016). Non-pharmacological treatments for stuttering in children and adults: A systematic review and evaluation of clinical effectiveness, and exploration of barriers to successful outcomes. Health Technology Assessment, 20(2), 1-+. doi:10.3310/hta20020
1507	Bedi, A. A., C. M. ; Green, S. (2016). A meta-analytic review of ethical leadership outcomes and moderators. Journal of Business Ethics, 139(3), 517-536. doi:10.1007/s10551-015-2625-1
1508	Beets, M. W. O., A. ; Weaver, R. G. ; Webster, C. ; Lubans, D. ; Brusseau, T. ; Carson, R. ; Cliff, D. P. (2016). The theory of expanded, extended, and enhanced opportunities for youth physical activity promotion. International Journal of Behavioral Nutrition and Physical Activity, 13, 15. doi:10.1186/s12966-016-0442-2
1509	Belland, B. R. W., Andrew E. ; Kim, Nam Ju ; Lefler, Mason. (2017). Synthesizing results from empirical research on computer-based scaffolding in stem education: A meta-analysis. Review of Educational Research, 87(2), 309-344.
1510	Bennett, T., Holloway,. (2017). Motives for illicit prescription drug use among university students: A systematic review and meta-analysis. International Journal of Drug Policy, 44, 12-22. doi:10.1016/j.drugpo.2017.02.012
1511	Berdot, S. R., Marjorie ; Schramm, Catherine ; Katsahian, Sandrine ; Durieux, Pierre ; Sabatier, Brigitte. (2016). Interventions to reduce nurses’ medication administration errors in inpatient settings: A systematic review and meta-analysis. International Journal of Nursing Studies, 53, 342-350. doi:10.1016/j.ijnurstu.2015.08.012
1512	Berkowitz, R. M., Hadass ; Astor, Ron Avi ; Benbenishty, Rami. (2016). A research synthesis of the associations between socioeconomic background, inequality, school climate, and academic achievement. Review of Educational Research, 87(2), 425-469. doi:10.3102/0034654316669821
1513	Bermejo-Cantarero, A. A.-B., C. ; Martinez-Vizcaino, V. ; Garcia-Hermoso, A. ; Torres-Costoso, A. I. ; Sanchez-Lopez, M. (2017). Association between physical activity, sedentary behavior, and fitness with health related quality of life in healthy children and adolescents. Medicine, 96(12), 5. doi:10.1097/md.0000000000006407
1514	Besemer, S. A., S. I. ; Hinshaw, S. P. ; Farrington, D. P. (2017). A systematic review and meta-analysis of the intergenerational transmission of criminal behavior. Aggression and Violent Behavior, 37, 161-178. doi:10.1016/j.avb.2017.10.004
1515	Betts, J. R. T., Y. Emily ; Society for Research on Educational, Effectiveness. (2016). A meta-analysis of the literature on the effect of charter schools on student achievement. Retrieved from http://search.ebscohost.com/login.aspx?direct=true&db=eric&AN=ED566972&site=ehost-live
1516	Bezrukova, K. S., C. S. ; Perry, J. L. ; Jehn, K. A. (2016). A meta-analytical integration of over 40 years of research on diversity training evaluation. Psychological Bulletin, 142(11), 1227-1274. doi:10.1037/bul0000067
1517	Bhagat, K. K., & Spector, J. M. (2017). Formative assessment in complex problem-solving domains: The emerging role of assessment technologies. Educational Technology and Society, 20(4), 312-317.
1518	Boelens, R. D. W., Bram ; Voet, Michiel. (2017). Four key challenges to the design of blended learning: A systematic literature review. Educational Research Review, 22(Supplement C), 1-18. doi:https://doi.org/10.1016/j.edurev.2017.06.001
1519	Bormann, I. N., J. (2017). How education for sustainable development is implemented in germany: Looking through the lens of educational governance theory. International Review of Education, 1-17. doi:10.1007/s11159-017-9683-9
1520	Borokhovski, E. B., R. M. ; Tamim, R. M. ; Schmid, R. F. ; Sokolovskaya, A. (2016). Technology-supported student interaction in post-secondary education: A meta-analysis of designed versus contextual treatments. Computers and Education, 96, 15-28. doi:10.1016/j.compedu.2015.11.004
1521	Brax, H. F., R. ; Al-Khaled, L. ; Kahale, L. A. ; Nas, H. ; El-Jardali, F. ; Aki, E. A. (2017). Association between physicians' interaction with pharmaceutical companies and their clinical practices: A systematic review and meta-analysis. Plos One, 12(4), 28. doi:10.1371/journal.pone.0175493
1522	Brearly, T. W. S., R. D. ; Martindale, S. L. ; Lazowski, R. A. ; Luxton, D. D. ; Shenal, B. V. ; Rowland, J. A. (2017). Neuropsychological test administration by videoconference: A systematic review and meta-analysis. Neuropsychology Review, 27(2), 174-186. doi:10.1007/s11065-017-9349-1
1523	Broderick, J. E. K., F. J. ; Schneider, S. ; Junghaenel, D. U. ; Bruckenthal, P. ; Schwartz, J. E. ; Kaell, A. T. ; Caldwell, D. S. ; McKee, D. ; Gould, E. (2016). Cognitive behavioral therapy for chronic pain is effective, but for whom? Pain, 157(9), 2115-2123. doi:10.1097/j.pain.0000000000000626
1524	Brunsek, A. P., M. ; Falenchuk, O. ; McMullen, E. ; Fletcher, B. ; Shah, P. S. (2017). The relationship between the early childhood environment rating scale and its revised form and child outcomes: A systematic review and meta-analysis. Plos One, 12(6), 29. doi:10.1371/journal.pone.0178512
1525	Bürgi, M. B., C. ; von Hackwitz, K. ; Kizos, T. ; Lieskovský, J. ; Martín, M. G. ; McCarthy, S. ; Müller, M. ; Palang, H. ; Plieninger, T. ; Printsmann, A. (2017). Processes and driving forces in changing cultural landscapes across europe. Landscape Ecology, 1-16. doi:10.1007/s10980-017-0513-z
1526	Burns, M. K. P.-B., Shawna ; Haegele, Katherine ; Rodriguez, Megan ; Schmitt, Braden ; Cooper, Maureen ; Clayton, Kate ; Hutcheson, Shannon ; Conner, Cynthia ; Hosp, John ; VanDerHeyden, Amanda M. (2016). Meta-analysis of academic interventions derived from neuropsychological data. School Psychology Quarterly, 31(1), 28-42.
1527	Burton, K. L. O. W., T. A. ; Catchpoole, S. E. ; Brunsdon, R. K. (2017). Long-term neuropsychological outcomes of childhood onset acute disseminated encephalomyelitis (adem): A meta-analysis. Neuropsychology Review, 27(2), 124-133. doi:10.1007/s11065-017-9343-7
1528	Cabero-Almenara, J. M.-D., V. ; Sampedro-Requena, B. E. (2016). Meta-analysis of research in e-learning spanish journal published. International Journal of Educational Technology in Higher Education, 13(1). doi:10.1186/s41239-016-0023-0
1529	Caglak, S. (2017). Does hands-on science practices make an impact on achievement in science? A meta-analysis. Journal of Education in Science, Environment and Health, 3(1), 69-87.
1530	Cai, C. Z., C. ; Wang, Y. ; Xiong, L. ; Jin, Y. ; Jin, C. (2016). Nursing students' satisfaction with bilingual teaching in nursing courses in china: A meta-analysis. Nurse Education Today, 44, 51-58. doi:10.1016/j.nedt.2016.05.014
1531	Cai, Z. F., Xitao ; Du, Jianxia. (2017). Gender and attitudes toward technology use: A meta-analysis. Computers & Education, 105, 1-13. doi:10.1016/j.compedu.2016.11.003
1532	Cam, S. S. Y., Gokhan ; Toraman, Cetin ; Erdamar, Gurcu Koc. (2016). The effects of gender on the attitudes towards the computer assisted instruction: A meta-analysis. Journal of Education and Training Studies, 4(5), 250-261.
1533	Camargo, S. P. H. R., M. ; Ganz, J. ; Hong, E. R. ; Davis, H. ; Mason, R. (2016). Behaviorally based interventions for teaching social interaction skills to children with asd in inclusive settings: A meta-analysis. Journal of Behavioral Education, 25(2), 223-248. doi:10.1007/s10864-015-9240-1
1534	Capp, M. J. (2017). The effectiveness of universal design for learning: A meta-analysis of literature between 2013 and 2016. International Journal of Inclusive Education, 21(8), 791-807. doi:10.1080/13603116.2017.1325074
1535	Castillo-Manzano, J. I. C.-N., Mercedes ; López-Valpuesta, Lourdes ; Sanz-Díaz, María Teresa ; Yñiguez, Rocío. (2016). Measuring the effect of ars on academic performance: A global meta-analysis. Computers & Education, 96, 109-121. doi:10.1016/j.compedu.2016.02.007
1536	Cerasoli, C. P. A., G. M. ; Donsbach, J. S. ; Mathieu, J. E. ; Tannenbaum, S. I. ; Orvis, K. A. (2017). Antecedents and outcomes of informal learning behaviors: A meta-analysis. Journal of Business and Psychology, 1-28. doi:10.1007/s10869-017-9492-y
1537	Cerasoli, C. P. N., J. M. ; Nassrelgrgawi, A. S. (2016). Performance, incentives, and needs for autonomy, competence, and relatedness: A meta-analysis. Motivation and Emotion, 40(6), 781-813. doi:10.1007/s11031-016-9578-2
1538	Charalampopoulos, D. H., K. R. ; Amin, R. ; Paes, V. M. ; Viner, R. M. ; Stephenson, T. (2017). Psycho-educational interventions for children and young people with type 1 diabetes in the uk: How effective are they? A systematic review and meta-analysis. Plos One, 12(6), 18. doi:10.1371/journal.pone.0179685
1539	Charbonnier, L. v. M., Floor ; van der Laan, Laura N. ; Viergever, Max A. ; Smeets, Paul A. M. (2016). Standardized food images: A photographing protocol and image database. Appetite, 96, 166-173. doi:10.1016/j.appet.2015.08.041
1540	Chauhan, S. (2017). A meta-analysis of the impact of technology on learning effectiveness of elementary students. Computers and Education, 105, 14-30. doi:10.1016/j.compedu.2016.11.005
1541	Chauhan, S. J., M. (2017). A meta-analysis of e-health applications acceptance: Moderating impact of user types and e-health application types. Journal of Enterprise Information Management, 30(2), 295-319. doi:10.1108/JEIM-08-2015-0078
1542	Chee, K. N., Yahaya., N. ; Ibrahim, N. H. ; Hasan, M. N. (2017). Review of mobile learning trends 2010-2015: A meta-analysis. Educational Technology and Society, 20(2), 113-126.
1543	Cheng, A., Hitt, C., Kisida, B., & Mills, J. N. (2017). "No excuses" charter schools: A meta-analysis of the experimental evidence on student achievement. Journal of School Choice, 11(2), 209-238.
1544	Cheung, A. S., Robert E. ; Lake, Cynthia ; Kim, Elizabeth ; Society for Research on Educational, Effectiveness. (2016). Effective secondary science programs: A best-evidence synthesis. Retrieved from http://search.ebscohost.com/login.aspx?direct=true&db=eric&AN=ED566985&site=ehost-live
1545	Cheung, A. S., Robert ; Society for Research on Educational, Effectiveness. (2016). How methodological features affect effect sizes in education. Retrieved from http://search.ebscohost.com/login.aspx?direct=true&db=eric&AN=ED567237&site=ehost-live
1546	Chow, J. C. W., J. H. (2016). Associations between language and problem behavior: A systematic review and correlational meta-analysis. Educational Psychology Review, 1-22. doi:10.1007/s10648-016-9385-z
1547	Christensen, A. L. C., J. ; Latham, C. K. (2016). Insights regarding the applicability of the defining issues test to advance ethics research with accounting students: A meta-analytic review. Journal of Business Ethics, 133(1), 141-163. doi:10.1007/s10551-014-2349-7
1548	Chun, D. M. (2016). The role of technology in sla research. Language Learning and Technology, 20(2), 98-115.
1549	Ciocanel, O. P., K. ; Eriksen, A. ; Gillings, K. (2017). Effectiveness of positive youth development interventions: A meta-analysis of randomized controlled trials. Journal of Youth and Adolescence, 46(3), 483-504. doi:10.1007/s10964-016-0555-6
1550	Condello, G., Puggina, A., Aleksovska, K., Buck, C., Burns, C., Cardon, G., . . . Boccia, S.. (2017). Behavioral determinants of physical activity across the life course: A 'determinants of diet and physical activity' (dedipac) umbrella systematic literature review. The International Journal of Behavioral Nutrition and Physical Activity, 14. doi:10.1186/s12966-017-0510-2
1551	Conley, C. S. D., Joseph A. ; Shapiro, Jenna B. ; Kirsch, Alexandra C. ; Zahniser, Evan. (2016). A meta-analysis of the impact of universal and indicated preventive technology-delivered interventions for higher education students. Prevention Science, 17(6), 659-678. doi:10.1007/s11121-016-0662-3
1552	Conn, K. M. (2017). Identifying effective education interventions in sub-saharan africa: A meta-analysis of impact evaluations. Review of Educational Research, 87(5), 863-898. doi:10.3102/0034654317712025
1553	Conn, V. S., Enriquez, M., Ruppar, T. M., & Chan, K. C. (2016). Meta-analyses of theory use in medication adherence intervention research. American Journal of Health Behavior, 40(2), 155-171. doi:10.5993/ajhb.40.2.1
1554	Cooklin, A. J., N. ; Husser, E. ; Oldenburg, B. (2017). Integrated approaches to occupational health and safety: A systematic review. American Journal of Health Promotion, 31(5), 401-412. doi:10.4278/ajhp.141027-LIT-542
1555	Cortese, S. F., M. ; Brandeis, D. ; Holtmann, M. ; Aggensteiner, P. ; Daley, D. ; Santosh, P. ; Simonoff, E. ; Stevenson, J. ; Stringaris, A. ; Sonuga-Barke, E. J. S. ; Asherson, P. ; Banaschewski, T. ; Brandeis, D. ; Buitelaar, J. ; Coghill, D. ; Cortese, S. ; Daley, D. ; Danckaerts, M. ; Dittmann, R. W. ; Döpfner, M. ; Ferrin, M. ; Hollis, C. ; Holtmann, M. ; Konofal, E. ; Lecendreux, M. ; Roth…
1556	Corwin, E. J. M., S. M. ; Plotsky, A. ; Heitkemper, M. M. ; Dorsey, S. G. ; Waldrop-Valverde, D. ; Bailey, D. E. ; Docherty, S. L. ; Whitney, J. D. ; Musil, C. M. ; Dougherty, C. M. ; McCloskey, D. J. ; Austin, J. K. ; Grady, P. A. (2017). Feasibility of combining common data elements across studies to test a hypothesis. Journal of Nursing Scholarship, 49(3), 249-258. doi:10.1111/jnu.12287
1557	Coughlin, S. T., H. ; Liu, B. Y. ; Champagne, N. ; Jacobs, M. ; Massey, R. I. (2016). Mobile phone apps for preventing cancer through educational and behavioral interventions: State of the art and remaining challenges. Jmir Mhealth and Uhealth, 4(2), 269-278. doi:10.2196/mhealth.5361
1558	Cowan, R. J. A., L. ; Candel, L. (2017). A meta-analysis of single-subject research on behavioral momentum to enhance success in students with autism. Journal of Autism and Developmental Disorders, 47(5), 1464-1477. doi:10.1007/s10803-017-3076-6
1559	Cundiff, J. M., Matthews, K. A. (2017). Is subjective social status a unique correlate of physical health? A meta-analysis. Health Psychology. doi:10.1037/hea0000534
1560	Dado, M. B., Daniel. (2017). A review of methodological applications of social network analysis in computer-supported collaborative learning. Educational Research Review, 22(Supplement C), 159-180. doi:https://doi.org/10.1016/j.edurev.2017.08.005
1561	Dai, W. J. C., L. ; Lai, Z. W. ; Li, Y. ; Wang, J. R. ; Liu, A. Z. (2016). The incidence of post-traumatic stress disorder among survivors after earthquakes: A systematic review and meta-analysis. Bmc Psychiatry, 16, 11. doi:10.1186/s12888-016-0891-9
1562	Danso, R. (2016). Migration studies: Resuscitating the casualty of the professionalisation of social work. British Journal of Social Work, 46(6), 1741-1758. doi:10.1093/bjsw/bcv111
1563	Das, J. K. S., Rehana A. ; Lassi, Zohra S. ; Khan, Marium Naveed ; Mahmood, Wajeeha ; Patel, Vikram ; Bhutta, Zulfiqar A. (2016). Interventions for adolescent mental health: An overview of systematic reviews. Journal of Adolescent Health, 59(4, Suppl), S49-S60. doi:10.1016/j.jadohealth.2016.06.020
1564	Datta, S. S., L. ; Gilman, R. H. ; Evans, C. A. (2017). Comparison of sputum collection methods for tuberculosis diagnosis: A systematic review and pairwise and network meta-analysis. Lancet Global Health, 5(8), E760-E771. doi:10.1016/s2214-109x(17)30201-2
1565	De La Rue, L. P., Joshua R. ; Espelage, Dorothy L. ; Pigott, Terri D. (2017). A meta-analysis of school-based interventions aimed to prevent or reduce violence in teen dating relationships. Review of Educational Research, 87(1), 7-34.
1566	Dȩbska, B. G.-Ś., B. ; Hȩclik, K. (2016). The benefits of using blended-learning methods in spectroscopy. International Journal of Continuing Engineering Education and Life-Long Learning, 26(2), 153-167. doi:10.1504/IJCEELL.2016.07600912
1567	Demirel, M. D., M. (2016). Effects of problem-based learning on attitude: A meta-analysis study. Eurasia Journal of Mathematics Science and Technology Education, 12(8), 2115-2137. doi:10.12973/eurasia.2016.1293a
1568	Dennis, M. S. S., Emily ; Chovanes, Jacquelyn ; Thomas, Amanda ; Burns, Raquel M. ; Custer, Beth ; Park, Junkoung. (2016). A meta-analysis of empirical research on teaching students with mathematics learning difficulties. Learning Disabilities Research & Practice, 31(3), 156-168.
1569	Dent, A. L. K., A. C. (2016). The relation between self-regulated learning and academic achievement across childhood and adolescence: A meta-analysis. Educational Psychology Review, 28(3), 425-474. doi:10.1007/s10648-015-9320-8
1570	DeSmet, A. T., D. ; Baranowski, T. ; Palmeira, A. ; Verloigne, M. ; De Bourdeaudhuij, I. (2016). Is participatory design associated with the effectiveness of serious digital games for healthy lifestyle promotion? A meta-analysis. Journal of Medical Internet Research, 18(4), 19. doi:10.2196/jmir.4444
1571	DeSmet, A. V. C., K. ; Bastiaensens, S. ; Poels, K. ; Vandebosch, H. ; Malliet, S. ; Verloigne, M. ; Vanwolleghem, G. ; Mertens, L. ; Cardon, G. ; De Bourdeaudhuij, I. (2016). Bridging behavior science and gaming theory: Using the intervention mapping protocol to design a serious game against cyberbullying. Computers in Human Behavior, 56, 337-351. doi:10.1016/j.chb.2015.11.039
1572	Dietl, C. A. R., J. C. (2016). Effect of process changes in surgical training on quantitative outcomes from surgery residency programs. Journal of Surgical Education, 73(5), 807-818. doi:10.1016/j.jsurg.2016.03.015
1573	Dietrichson, J. B., Martin ; Filges, Trine ; Klint Jørgensen, Anne-Marie. (2017). Academic interventions for elementary and middle school students with low socioeconomic status: A systematic review and meta-analysis. Review of Educational Research, 87(2), 243-282.
1574	Doley, J. R. H., Laura M. ; Stukas, Arthur A. ; Petrovic, Katja ; Bouguettaya, Ayoub ; Paxton, Susan J. (2017). Interventions to reduce the stigma of eating disorders: A systematic review and meta‐analysis. International Journal of Eating Disorders, 50(3), 210-230. doi:10.1002/eat.22691
1575	Donnelly, K. T., J. M. (2017). Masculine and feminine traits on the bem sex-role inventory, 1993–2012: A cross-temporal meta-analysis. Sex Roles, 76(9-10), 556-565. doi:10.1007/s11199-016-0625-y
1576	Doolen, J. (2017). Meta-analysis, systematic, and integrative reviews: An overview. Clinical Simulation in Nursing, 13(1), 28-30. doi:10.1016/j.ecns.2016.10.003
1577	Doufas, A. G. P., O. A. ; Panousis, P. ; Wong, S. S. ; Ioannidis, J. P. A. (2017). Insomnia from drug treatments: Evidence from meta-analyses of randomized trials and concordance with prescribing information. Mayo Clinic Proceedings, 92(1), 72-87. doi:10.1016/j.mayocp.2016.09.005
1578	Doulik, P. S., Jiri ; Simonova, Ivana. (2017). Learning styles in the e-learning environment: The approaches and research on longitudinal changes. International Journal of Distance Education Technologies, 15(2), 45-61.
1579	Doyle, R. A. V., Daniel. (2016). Stereotype manipulation effects on math and spatial test performance: A meta-analysis. Learning and Individual Differences, 47, 103-116. doi:10.1016/j.lindif.2015.12.018
1580	Duffield, L. (2016). New caledonia and vanuatu: Differences defined in a student reporting venture into the pacific. Pacific Journalism Review, 22(1), 137-151.
1581	Duran, P. K., N. ; van Essen, M. ; Zellweger, T. (2016). Doing more with less: Innovation input and output in family firms. Academy of Management Journal, 59(4), 1224-+. doi:10.5465/amj.2014.0424
1582	Edward, K. l. S., John ; Ousey, Karen ; Lui, Steve ; Warelow, Philip ; Giandinoto, Jo‐Ann. (2016). A systematic review and meta‐analysis of factors that relate to aggression perpetrated against nurses by patients/relatives or staff. Journal of Clinical Nursing, 25(3-4), 289-299. doi:10.1111/jocn.13019
1583	Eifert, E. K. A., Rebecca ; Morrison, Sharon ; Strack, Robert. (2016). Emerging trends in family caregiving using the life course perspective: Preparing health educators for an aging society. American Journal of Health Education, 47(3), 176-197.
1584	Eisend, M. E., H. ; Gilliland, D. I. (2016). The influence of organizational and national culture on new product performance. Journal of Product Innovation Management, 33(3), 260-276. doi:10.1111/jpim.12268
1585	Engelmann, K. N., Birgit J. ; Fischer, Frank. (2016). Fostering scientific reasoning in education—meta-analytic evidence from intervention studies. Educational Research and Evaluation, 22(5-6), 333-349. doi:10.1080/13803611.2016.1240089
1586	Falkenstein, A. T., B. ; Ludi, D. ; Molkara, A. ; Nguyen, H. ; Tabuenca, A. ; Sweeny, K. (2016). Characteristics and correlates of word use in physician-patient communication. Annals of Behavioral Medicine, 50(5), 664-677. doi:10.1007/s12160-016-9792-x
1587	Fan, H. X., Jianzhong ; Cai, Zhihui ; He, Jinbo ; Fan, Xitao. (2017). Homework and students' achievement in math and science: A 30-year meta-analysis, 1986–2015. Educational Research Review, 20(Supplement C), 35-54. doi:https://doi.org/10.1016/j.edurev.2016.11.003
1588	Farina, M. P., L. H. ; de Oliveira, C. R. ; de Lima Argimon, I. I. ; Irigaray, T. Q. (2017). Cognitive reserve in elderly and its connection with cognitive performance: A systematic review. Ageing International, 1-12. doi:10.1007/s12126-017-9295-5
1589	Fedele, D. A. C., C. C. ; Fritz, A. ; Amaro, C. M. ; Ortega, A. (2017). Mobile health interventions for improving health outcomes in youth a meta-analysis. Jama Pediatrics, 171(5), 461-469. doi:10.1001/jamapediatrics.2017.0042
1590	Fernández-Alemán, J. L. C.-d.-G., Juan Manuel ; Meca, Joaquín Vidal ; Ros, Joaquín Nicolás ; Toval, Ambrosio ; Idri, Ali. (2016). Effects of using requirements catalogs on effectiveness and productivity of requirements specification in a software project management course. IEEE Transactions on Education, 59(2), 105-118.
1591	Fernandez-Aleman, J. L. L.-G., L. ; Gonzalez-Sequeros, O. ; Jayne, C. ; Lopez-Jimenez, J. J. ; Carrillo-de-Gea, J. M. ; Toval, A. (2016). An empirical study of neural network-based audience response technology in a human anatomy course for pharmacy students. Journal of Medical Systems, 40(4), 12. doi:10.1007/s10916-016-0440-6
1592	Ferrero, M. G., P. ; Vadillo, M. A. (2016). Neuromyths in education: Prevalence among spanish teachers and an exploration of cross-cultural variation. Frontiers in Human Neuroscience, 10, 11. doi:10.3389/fnhum.2016.00496
1593	Foster, C. (2017). Developing mathematical fluency: Comparing exercises and rich tasks. Educational Studies in Mathematics, 1-21. doi:10.1007/s10649-017-9788-x
1594	Franklin, C. K., J. S. ; Beretvas, T. S. ; Zhang, A. ; Guz, S. ; Park, S. ; Montgomery, K. ; Chung, S. ; Maynard, B. R. (2017). The effectiveness of psychosocial interventions delivered by teachers in schools: A systematic review and meta-analysis. Clinical Child and Family Psychology Review, 20(3), 333-350. doi:10.1007/s10567-017-0235-4
1595	Fyfe, E. R. B., S. A. (2017). Feedback influences children's reasoning about math equivalence: A meta-analytic review. Thinking and Reasoning, 1-22. doi:10.1080/13546783.2017.1359208
1596	Gajda, A. K., Maciej ; Beghetto, Ronald A. (2017). Creativity and academic achievement: A meta-analysis. Journal of Educational Psychology, 109(2), 269-299. doi:10.1037/edu0000133 ; 10.1037/edu0000133.supp (Supplemental)
1597	Garcia, F. M. (2016). Replication and the manufacture of scientific inferences: A formal approach. International Studies Perspectives, 17(4), 408-425. doi:10.1093/isp/ekv011
1598	Gardella, J. H. F., Benjamin W. ; Teurbe-Tolon, Abbie R. (2017). A systematic review and meta-analysis of cyber-victimization and educational outcomes for adolescents. Review of Educational Research, 87(2), 283-308. doi:10.3102/0034654316689136
1599	Garrett, R. P. M., C. ; Qian, S. S. ; Bae, T. J. (2017). Entrepreneurial spawning and knowledge-based perspective: A meta-analysis. Small Business Economics, 49(2), 355-378. doi:10.1007/s11187-017-9842-1
1600	Gaugler, J. E. J., E. ; Shippee, T. P. ; Brasure, M. (2017). Consistency of dementia caregiver intervention classification: An evidence-based synthesis. International Psychogeriatrics, 29(1), 19-30. doi:10.1017/S1041610216001514
1601	Gavine, A. J. D., Peter D. ; Williams, Damien J. (2016). Effectiveness of universal school-based programs for prevention of violence in adolescents. Psychology of Violence, 6(3), 390-399. doi:10.1037/vio0000052 ; 10.1037/vio0000052.supp (Supplemental)
1602	Gershoff, E. T. G.-K., A. (2016). Spanking and child outcomes: Old controversies and new meta-analyses. Journal of Family Psychology, 30(4), 453-469. doi:10.1037/fam0000191
1603	Gherman, A. A., Anca ; Sucală, Mădălina. (2017). Cognitive restructuring for psychological insulin resistance. A randomized clinical intervention. Journal of Evidence-Based Psychotherapies, 17(1), 129-137. doi:10.24193/jebp.2017.1.8
1604	Gibson, J. L. C., Megan ; Gill, Tim. (2017). A systematic review of research into the impact of loose parts play on children’s cognitive, social and emotional development. School Mental Health. doi:10.1007/s12310-017-9220-9
1605	Gill, D. D. G., F. ; Rawson, T. M. ; Sivakumaran, P. ; Brown, A. ; Sheehan, N. A. ; Minelli, C. (2017). Age at menarche and time spent in education: A mendelian randomization study. Behavior Genetics, 47(5), 480-485. doi:10.1007/s10519-017-9862-2
1606	Goldman, S. R. B., M. A. ; Brown, W. ; Cribb, G. ; George, M. ; Greenleaf, C. ; Lee, C. D. ; Shanahan, C. ; Readi, P. (2016). Disciplinary literacies and learning to read for understanding: A conceptual framework for disciplinary literacy. Educational Psychologist, 51(2), 219-246. doi:10.1080/00461520.2016.1168741
1607	Goldner, L. (2016). Protégés’ personality traits, expectations, the quality of the mentoring relationship and adjustment: A big five analysis. Child and Youth Care Forum, 45(1), 85-105. doi:10.1007/s10566-015-9319-9
1608	Gonzalez-Sala, F. O.-L., J. ; Gil, F. T. ; Ortega, M. P. (2017). Characterization of legal psychology through psychology journals included in criminology & penology and law categories of web of science. Anales de Psicologia, 33(2), 411-416. doi:10.6018/analesps.33.2.262591
1609	Gozuyesil, E. T., Isil. (2017). A meta-analysis of the effectiveness of alternative assessment techniques. Eurasian Journal of Educational Research(70), 37-56.
1610	Gronau, Q. F. D., M. ; Bakker, M. ; Wagenmakers, E. J. (2017). Bayesian mixture modeling of significant p values: A meta-analytic method to estimate the degree of contamination from h0. Journal of Experimental Psychology: General, 146(9), 1223-1233. doi:10.1037/xge0000324
1611	Gurnani, A. S. G., B. E. (2017). The differential effects of alzheimer's disease and lewy body pathology on cognitive performance: A meta-analysis. Neuropsychology Review, 27(1). doi:10.1007/s11065-016-9334-0
1612	Hadley, D. P., J. ; El-Sayed, O. ; Aljabban, J. ; Aljabban, I. ; Azad, T. D. ; Hadied, M. O. ; Raza, S. ; Rayikanti, B. A. ; Chen, B. ; Paik, H. ; Aran, D. ; Spatz, J. ; Himmelstein, D. ; Panahiazar, M. ; Bhattacharya, S. ; Sirota, M. ; Musen, M. A. ; Butte, A. J. (2017). Precision annotation of digital samples in ncbi's gene expression omnibus. Scientific Data, 4. doi:10.1038/sdata.2017.125
1613	Haesum, L. K. E. E., L. ; Hejlesen, O. K. (2016). Influence of health literacy on outcomes using telehomecare technology: A systematic review. Health Education Journal, 75(1), 72-83. doi:10.1177/0017896914565489
1614	Hagger, M. S. C., Nikos L. D. (2016). The trans-contextual model of autonomous motivation in education: Conceptual and empirical issues and meta-analysis. Review of Educational Research, 86(2), 360-407.
1615	Hall, C. R., Garrett J. ; Cho, Eunsoo ; McCulley, Lisa V. ; Carroll, Megan ; Vaughn, Sharon. (2016). Reading instruction for english learners in the middle grades: A meta-analysis. Educational Psychology Review. doi:10.1007/s10648-016-9372-4
1616	Hamade, N. H., W. G. ; Rakibuz-Zaman, M. ; Malvankar-Mehta, M. S. (2016). The effects of low-vision rehabilitation on reading speed and depression in age related macular degeneration: A meta-analysis. Plos One, 11(7), 15. doi:10.1371/journal.pone.0159254
1617	Hammersley, M. L. J., Rachel A. ; Okely, Anthony D. (2016). Parent-focused childhood and adolescent overweight and obesity ehealth interventions: A systematic review and meta-analysis. Journal of Medical Internet Research, 18(7), 39-51. doi:10.2196/jmir.5893
1618	Harris, L. M., C. ; Murray, H. ; Hankey, C. (2018). The effects of multi-component weight management interventions on weight loss in adults with intellectual disabilities and obesity: A systematic review and meta-analysis of randomised controlled trials. Research in Developmental Disabilities, 72, 42-55. doi:10.1016/j.ridd.2017.10.021
1619	Hartmann, S. B. B., Lotte Qulleq Nygaard ; Pedersen, Sine ; Khalid, Md Saifuddin. (2017). The potentials of using cloud computing in schools: A systematic literature review. TOJET: The Turkish Online Journal of Educational Technology, 16(1), 190-202.
1620	Hatem, S. M. S., G. ; della Faille, M. ; Prist, V. ; Zhang, X. ; Dispa, D. ; Bleyenheuft, Y. (2016). Rehabilitation of motor function after stroke: A multiple systematic review focused on techniques to stimulate upper extremity recovery. Frontiers in Human Neuroscience, 10(SEP2016). doi:10.3389/fnhum.2016.00442
1621	Hedges, L. V. P., T. D. ; Polanin, J. R. ; Ryan, A. M. ; Tocci, C. ; Williams, R. T. (2016). The question of school resources and student achievement: A history and reconsideration. Review of Research in Education, 40(1), 143-168. doi:10.3102/0091732X16667070
1622	Heron, N. K., F. ; Cardwell, C. ; Tully, M. A. ; Donnelly, M. ; Cupples, M. E. (2017). Secondary prevention lifestyle interventions initiated within 90 days after tia or 'minor' stroke: A systematic review and meta-analysis of rehabilitation programmes. British Journal of General Practice, 67(654), E57-E66. doi:10.3399/bjgp16X688369
1623	Hertz, S. G. K., Tobias. (2016). Does moral identity effectively predict moral behavior?: A meta-analysis. Review of General Psychology, 20(2), 129-140. doi:10.1037/gpr0000062 ; 10.1037/gpr0000062.supp (Supplemental)
1624	Hicks, T. W., J. Luke. (2016). A meta-synthesis of academic and social characteristic studies: First-generation college students in stem disciplines at hbcus. Journal for Multicultural Education, 10(2), 107-123. doi:10.1108/JME-01-2016-0018
1625	Hill, N. T. M. M., Loren ; Naismith, Sharon L. ; Chadwick, Verity L. ; Valenzuela, Michael ; Lampit, Amit. (2017). Computerized cognitive training in older adults with mild cognitive impairment or dementia: A systematic review and meta-analysis. The American Journal of Psychiatry, 174(4), 329-340. doi:10.1176/appi.ajp.2016.16030360
1626	Hirumi, A. K., A. ; Johnsen, K. ; Kubovec, S. ; Eakins, M. ; Bogert, K. ; Rivera-Gutierrez, D. J. ; Reyes, R. J. ; Lok, B. ; Cendan, J. (2016). Advancing virtual patient simulations through design research and interplay: Part i: Design and development. Educational Technology Research and Development, 64(4), 763-785. doi:10.1007/s11423-016-9429-6
1627	Hollis, J. L. S., Rachel ; Williams, Amanda J. ; Campbell, Elizabeth ; Nathan, Nicole ; Wolfenden, Luke ; Morgan, Philip J. ; Lubans, David R. ; Gillham, Karen ; Wiggers, John. (2017). A systematic review and meta-analysis of moderate-to-vigorous physical activity levels in secondary school physical education lessons. The International Journal of Behavioral Nutrition and Physical Activity, 14. do…
1628	Hornsey, M. J. H., E. A. ; Bain, P. G. ; Fielding, K. S. (2016). Meta-analyses of the determinants and outcomes of belief in climate change. Nature Climate Change, 6(6), 622-+. doi:10.1038/nclimate2943
1629	Howick, J. S., L. ; Ulyte, A. ; Roberts, N. ; Meissner, K. (2017). How empathic is your healthcare practitioner? A systematic review and meta-nanalysis of patient surveys. BMC Medical Education, 17, 9. doi:10.1186/s12909-017-0967-3
1630	Hu, Y. L., Na ; Zhang, Ping ; Pan, Chao ; Zhang, Youping ; Tang, Yingxin ; Deng, Hong ; Aimaiti, Miribanu ; Zhang, Ye ; Zhou, Houguang ; Wu, Guofeng ; Tang, Zhouping. (2016). Preclinical studies of stem cell transplantation in intracerebral hemorrhage: A systemic review and meta-analysis. Molecular Neurobiology, 53(8), 5269-5277. doi:10.1007/s12035-015-9441-6
1631	Huang, C. (2016). Achievement goals and self-efficacy: A meta-analysis. Educational Research Review, 19(Supplement C), 119-137. doi:https://doi.org/10.1016/j.edurev.2016.07.002
1632	Hunsu, N. J. A., Olusola ; Bayly, Dan James. (2016). A meta-analysis of the effects of audience response systems (clicker-based technologies) on cognition and affect. Computers & Education, 94, 102-119. doi:10.1016/j.compedu.2015.11.013
1633	Hyde, J. S. (2016). Sex and cognition: Gender and cognitive functions. Current Opinion in Neurobiology, 38, 53-56. doi:10.1016/j.conb.2016.02.007
1634	Ismail, R. I., Z. ; Yusof, Y. M. (2016). Blended learning environment in tertiary education: A meta-analysis. Advanced Science Letters, 22(12), 4263-4266. doi:10.1166/asl.2016.8122
1635	Jin, H. K. C., J. H. ; Kang, J. E. ; Rhie, S. J. (2017). The effect of communication skills training on patient-pharmacist communication in pharmacy education: A meta-analysis. Advances in Health Sciences Education, 1-20. doi:10.1007/s10459-017-9791-0
1636	Joronen, K. A., Anna ; Suvitie, Anne. (2016). Nonphysical effects of exergames on child and adolescent well‐being: A comprehensive systematic review. Scandinavian Journal of Caring Sciences. doi:10.1111/scs.12393
1637	Kaartinen, N. E. K., P. ; Kanerva, N. ; Valsta, L. M. ; Eriksson, J. G. ; Rissanen, H. ; Jaaskelainen, T. ; Mannisto, S. (2016). Dietary carbohydrate quantity and quality in relation to obesity: A pooled analysis of three finnish population-based studies. Scandinavian Journal of Public Health, 44(4), 385-393. doi:10.1177/1403494815622860
1638	Kahne, T. R., S. ; Kolodziej, A. ; Smalla, K. H. ; Pielot, R. ; Engler, A. ; Ohl, F. W. ; Dieterich, D. C. ; Seidenbecher, C. ; Tischmeyer, W. ; Naumann, M. ; Gundelfinger, E. D. (2016). Proteome rearrangements after auditory learning: High-resolution profiling of synapse-enriched protein fractions from mouse brain. Journal of Neurochemistry, 138(1), 124-138. doi:10.1111/jnc.13636
1639	Kahwati, L. C., D. ; Berkman, N. ; Sullivan, H. W. ; Aikin, K. J. ; De Frank, J. (2017). Prescribers’ knowledge and skills for interpreting research results: A systematic review. Journal of Continuing Education in the Health Professions, 37(2), 129-136. doi:10.1097/CEH.0000000000000150
1640	Kal, E. W., M. ; van der Kamp, J. ; Houdijk, H. ; Groet, E. ; van Bennekom, C. ; Scherder, E. (2016). Is implicit motor learning preserved after stroke? A systematic review with meta-analysis. Plos One, 11(12).
1641	Kalaian, S. A. K., R. M. (2017). Effectiveness of various innovative learning methods in health science classrooms: A meta-analysis. Advances in Health Sciences Education, 1-17. doi:10.1007/s10459-017-9753-6
1642	Kao, C.-W. C., Miao-Yi ; Chen, Ting-Yu ; Lin, Pai-Hui. (2016). Effect of psycho-educational interventions on quality of life in patients with implantable cardioverter defibrillators: A meta-analysis of randomized controlled trials. Health and Quality of Life Outcomes, 14.
1643	Karazsia, B. T. M., S. K. ; Tylka, T. L. (2017). Is body dissatisfaction changing across time? A cross-temporal meta-analysis. Psychological Bulletin, 143(3), 293-320. doi:10.1037/bul0000081
1644	Kasten, A. P. d. R., B. N. ; Schmit, E. F. D. ; Noll, M. ; Candotti, C. T. (2017). Prevalence of postural deviations in the spine in schoolchildren: A systematic review with meta-analysis. Journal of Human Growth and Development, 27(1), 99-108. doi:10.7322/jhgd.127684
1645	Kauppi, M. E., Marko ; Stenholm, Sari ; Virtanen, Marianna ; Aalto, Ville ; Koskenvuo, Markku ; Kivimäki, Mika ; Vahtera, Jussi. (2017). Social networks and patterns of health risk behaviours over two decades: A multi-cohort study. Journal of Psychosomatic Research, 99, 45-58. doi:10.1016/j.jpsychores.2017.06.003
1646	Kayis, A. R. S., S. A. ; Yilmaz, M. F. ; Simsek, D. ; Ceyhan, E. ; Bakioglu, F. (2016). Big five-personality trait and internet addiction: A meta-analytic review. Computers in Human Behavior, 63, 35-40. doi:10.1016/j.chb.2016.05.012
1647	Keen, B. B., A. ; Anjoul, F. (2017). Systematic review of empirically evaluated school-based gambling education programs. Journal of Gambling Studies, 33(1), 301-325. doi:10.1007/s10899-016-9641-7
1648	Killion, J. (2017). Meta-analysis reveals coaching's positive impact on instruction and achievement. Learning Professional, 38(2), 20-23.
1649	Kim, H. (2016). Default network activation during episodic and semantic memory retrieval: A selective meta-analytic comparison. Neuropsychologia, 80, 35-46. doi:10.1016/j.neuropsychologia.2015.11.006
1650	Kim, J. P., J. H. ; Shin, S. (2016). Effectiveness of simulation-based nursing eucation depending on fidelity: A meta analysis. BMC Medical Education, 16(1). doi:10.1186/s12909-016-0672-7
1651	Kim, K. O., G. ; Jeon, S. ; Kang, M. ; Lee, S. (2017). Sport-based physical activity intervention on body weight in children and adolescents: A meta-analysis. Journal of Sports Sciences, 35(4), 369-376. doi:10.1080/02640414.2016.1166389
1652	Kim, N. J., Belland, B. R., & Walker, A. E. (2017). Effectiveness of computer-based scaffolding in the context of problem-based learning for stem education: Bayesian meta-analysis. Educational Psychology Review. doi:10.1007/s10648-017-9419-1
1653	Kingston, N. M. B., Angela. (2017). The use of learning map systems to support the formative assessment in mathematics. Education Sciences, 7.
1654	Kiselica, A. M. W., T. A. ; Bornovalova, M. A. (2016). Validity of the alcohol purchase task: A meta-analysis. Addiction, 111(5), 806-816. doi:10.1111/add.13254
1655	Kisely, S. A., Karolina Katarzyna ; Black, Emma B. ; Siskind, Dan ; Spurling, Geoffrey ; Toombs, Maree. (2017). The prevalence of depression and anxiety disorders in indigenous people of the americas: A systematic review and meta-analysis. Journal of Psychiatric Research, 84, 137-152. doi:10.1016/j.jpsychires.2016.09.032
1656	Kolshus, E. J., A. ; McLoughlin, D. M. (2017). Bitemporal v. High-dose right unilateral electroconvulsive therapy for depression: A systematic review and meta-analysis of randomized controlled trials. Psychological Medicine, 47(3), 518-530. doi:10.1017/s0033291716002737
1657	Konstantopoulos, S. L., Wei ; Miller, Shazia R. ; van der Ploeg, Arie. (2017). Do interim assessments reduce the race and ses achievement gaps? Journal of Educational Research, 110(4), 319-330.
1658	Koponen, T. G., George ; Salmi, Paula ; Leskinen, Markku ; Aro, Mikko. (2017). A meta-analysis of the relation between ran and mathematics. Journal of Educational Psychology, 109(7), 977-992. doi:10.1037/edu0000182
1659	Küçüktepe, S. E. Y., Nilgün. (2016). Gender effects on curriculum elements based on mathematics and science and technology teachers' opinions: A meta-analysis for turkish studies. Journal of Education and Training Studies, 4(5), 196-204.
1660	Kurt, M. (2017). Quality in reflective thinking: Elicitation and classification of reflective acts. Quality and Quantity, 1-13. doi:10.1007/s11135-017-0609-1
1661	Kuyken, W. W., Fiona C. ; Taylor, Rod S. ; Whalley, Ben ; Crane, Catherine ; Bondolfi, Guido ; Hayes, Rachel ; Huijbers, Marloes ; Ma, Helen ; Schweizer, Susanne ; Segal, Zindel ; Speckens, Anne ; Teasdale, John D. ; Van Heeringen, Kees ; Williams, Mark ; Byford, Sarah ; Byng, Richard ; Dalgleish, Tim. (2016). Efficacy of mindfulness-based cognitive therapy in prevention of depressive relapse: An…
1662	Laird, Y. F., Samantha ; Kelly, Paul ; McNamee, Lily ; Niven, Ailsa. (2016). The role of social support on physical activity behaviour in adolescent girls: A systematic review and meta-analysis. The International Journal of Behavioral Nutrition and Physical Activity, 13.
1663	Lake, W. W., M. ; Woolcott, G. ; Boyd, W. ; Foster, A. ; Markopoulos, C. ; Boyd, W. (2017). Applying an alternative mathematics pedagogy for students with weak mathematics: Meta-analysis of alternative pedagogies. International Journal of Mathematical Education in Science and Technology, 48(2), 215-228. doi:10.1080/0020739X.2016.1245876
1664	Lambrinos, A. S., Alexis K. ; Dhalla, Irfan ; Krings, Timo ; Casaubon, Leanne K. ; Sikich, Nancy ; Lum, Cheemun ; Bharatha, Aditya ; Pereira, Vitor Mendes ; Stotts, Grant ; Saposnik, Gustavo ; Kelloway, Linda ; Xie, Xuanqian ; Hill, Michael D. (2016). 'Mechanical thrombectomy in acute ischemic stroke: A systematic review': Erratum. The Canadian Journal of Neurological Sciences / Le Journal Canadi…
1665	Landel, V. A., C. ; Millet, P. ; Morello, M. ; Féron, F. ; Wion, D. (2016). Vitamin d, cognition and alzheimer's disease: The therapeutic benefit is in the d-tails. Journal of Alzheimer's Disease, 53(2), 419-444. doi:10.3233/JAD-150943
1666	Landers, R. N. R., C. M. (2017). A meta-analytic investigation of objective learner control in web-based instruction. Journal of Business and Psychology, 32(4), 455-478. doi:10.1007/s10869-016-9452-y
1667	Langridge, B. M., S. ; Coumbe, B. ; Woin, E. ; Griffin, M. ; Butler, P. (2017). Systematic review of the use of 3-dimensional printing in surgical teaching and assessment. Journal of Surgical Education. doi:10.1016/j.jsurg.2017.06.033
1668	Lazonder, A. W. H., Ruth. (2016). Meta-analysis of inquiry-based learning: Effects of guidance. Review of Educational Research, 86(3), 681-718. doi:10.3102/0034654315627366
1669	Lee, S. H. T., S. F. (2017). Experimental intervention research on students with specific poor comprehension: A systematic review of treatment outcomes. Reading and Writing, 30(4), 917-943. doi:10.1007/s11145-016-9697-x
1670	Lee, Y. C. Y., H. J. ; Chen, V. C. H. ; Lee, W. T. ; Teng, M. J. ; Lin, C. H. ; Gossop, M. (2016). Meta-analysis of quality of life in children and adolescents with adhd: By both parent proxy-report and child self-report using pedsql™. Research in Developmental Disabilities, 51-52, 160-172. doi:10.1016/j.ridd.2015.11.009
[truncated: 1,319 more rows]

## Sheet: without doublicates
Study ID	Citation
1	Apthorp, H. S., Igel, C., & Dean, C. (2012). Using Similarities and Differences: A Meta‐Analysis of Its Effects and Emergent Patterns. School Science and Mathematics, 112(4), 204-216.
[truncated: 2,341 more rows]

## Sheet: Selection_1
Study ID	Citation	S1 Inclusion agreed
[truncated: 2,342 more rows]

[truncated: 5 more sheets: Selection_2, Study sample, Scientific Quality, Categorization, Puplication Delay]
